# Supplementary material for: Automated Neuroanatomical Relation Extraction: A Linguistically Motivated Approach with a PVT Connectivity Graph Case Study
Source: Front Neuroinform. 2016 Sep 21;10:39. doi: 10.3389/fninf.2016.00039 (PMC5030238; doi:10.3389/fninf.2016.00039)
Supplement: Data Sheet 3 — PVT Corpus—PubMed IDs of Abstracts. [file DataSheet3.csv]

PVT Corpus - PubMed IDs of Abstracts
10098939
10320215
10330689
10450873
10479068
10529444
10609862
10642829
10784111
10792437
10849207
10867662
10884340
10886349
10888743
10942258
10949081
10960599
10986328
11074051
11074446
11134634
11169484
11170000
11173087
11207936
11225306
11241864
11243091
11298358
11328456
11334850
11370008
11382534
11457581
11470560
11596055
11597605
11704247
11718036
11745636
11754169
11756009
11830180
11882374
11918662
11923007
11923010
12000546
12012375
12103445
12121498
12127012
12150785
12270045
12353224
12379260
12423763
12472878
12505668
12573527
12623225
12640666
12663934
12676271
12691845
12722103
12774318
1282919
12855312
12898614
12914981
12915251
12926012
1327403
1330085
1334187
1352401
1373159
1407555
1430329
14401714
14510052
14523628
14568333
14574439
14580956
14592687
14666515
14706875
1486507
1504818
15073536
1514365
15188430
15381288
1538709
15528870
15567425
15652654
15672682
15677880
15740801
15836918
15837133
15862516
15893889
15925361
15982643
16023579
16095872
16130146
16143859
16144606
16168969
16226229
16255002
16324120
16362638
16448581
16472928
16529722
16545785
16562675
16565962
16624258
16626641
16705679
16777080
16809449
16901513
16965551
1696591
1699175
17045749
17048222
17072839
1707734
1711755
1713657
1716270
17183538
1719043
17214872
1722293
17226797
17265163
17296167
17320061
17412515
17434464
17459372
17570346
17626282
1770996
17716748
17850462
1786549
17996461
18022956
18077069
18155072
18164129
18242056
1836971
18406571
18421830
1848509
18485622
18602903
18633827
18649147
18698588
18761364
18773952
18804518
18822353
18835552
19060259
1912482
19135504
19200064
19210462
19219059
19303720
19515163
1954561
19563846
19604495
1979543
19844991
19912752
19912775
19912807
19932169
20018215
20045021
20075298
20171207
20390296
20399252
20435071
20504448
2054848
2055176
20645079
20705064
20951152
21073904
21073922
21281609
21447232
21477621
2159829
2172326
21729751
2198214
21985936
22086160
22150939
22209397
22433299
22480692
22813969
22941030
22982687
23007167
23030052
23238438
23238833
23370319
2337814
23402852
23499563
2358025
23616108
23632082
2365011
23661182
23773238
23774135
23830850
23831916
23850650
24004531
24025783
24139547
24140988
24161824
2440916
2448349
24523533
2456312
24629399
24688461
24712379
24765071
24860449
24933337
25014020
2504439
25088910
25114294
25168761
25223294
25309361
2541863
25477789
25479103
25529631
25600268
25600269
25616182
2564297
2564779
25741246
25910577
2594200
26008155
26010947
26042201
26056031
26096647
26136671
26194914
26223289
26228683
26255593
26262826
2676574
2706479
2752961
2753001
2871520
2878730
2887592
2955851
2975068
3003479
3016682
3024071
3025823
3031629
3077313
3173640
318197
3208109
3225344
3248031
3294923
3295798
3303079
3320108
3340419
3380295
3417901
3549798
3555835
3690325
3702410
3763051
3774213
3900805
3902913
3904923
3968245
3986513
3995367
4034088
4075141
4352874
489786
5068788
553093
597055
6084538
6087185
6182963
6323551
6325999
6327347
6327348
6420007
6466973
6467038
6470713
6525508
7046880
7142442
7150950
719557
7381048
7477876
7499526
7521777
7525251
7526267
7526303
7531723
7542290
7544878
7566702
7583347
7589329
7612865
7621938
7667349
7675176
7694185
7700853
7796106
7800744
7834331
7842511
7844251
7850480
7859090
7874515
7907172
7969716
7985815
8069291
8100045
8131049
8149221
8187003
8195465
8270792
8302161
8319000
8331217
8369489
8396014
8440303
8440783
8535857
8544984
8550887
8593574
8624705
8719181
8738151
8738262
8738579
8752683
8761991
8783254
8805122
8830320
8848109
8876464
8883853
8891652
8946260
9013028
9017244
9125437
9145942
9154216
9249554
9259457
9347520
9364240
9369341
9372223
9394124
9406940
9414010
9473561
9473567
9483519
9489932
9502258
9507136
9510416
9518626
9518661
9526028
9543341
9572581
9578393
9578404
9579788
9581657
9622626
9666136
9673793
9678661
9823731
9860114
9881876
