# Supplementary material for: Automated Neuroanatomical Relation Extraction: A Linguistically Motivated Approach with a PVT Connectivity Graph Case Study
Source: Front Neuroinform. 2016 Sep 21;10:39. doi: 10.3389/fninf.2016.00039 (PMC5030238; doi:10.3389/fninf.2016.00039)
Supplement: Data Sheet 4 — PVT Corpus—PubMed IDs of Full Text Publications. [file DataSheet4.csv]

PVT Corpus - PubMed IDs of Full Text Publications
10188633
10426541
10442408
10517952
10801296
11247926
12191642
12228059
1255587
12917130
1403102
14694349
15044536
15066905
15319220
15738149
1578281
16024703
16141309
16148234
16256084
16452658
16492946
17119540
17159139
17300762
1763058
17764854
17855591
18162070
18191818
18221482
18317800
1846041
18550594
18562160
18753263
18853414
18950690
18992345
19073626
19085970
19151162
19321637
19422884
19425088
19506723
19699757
19784373
19932152
20026143
20298787
20357113
20394060
20685979
20719929
20881244
20886038
20921323
20962231
20971082
21046664
21088699
21132088
21139059
21385938
21402087
21569517
21843541
21922004
21945724
21966555
21971160
22307669
22728428
22916276
22921486
23093008
23111346
23162448
23359674
23408973
23509439
23593280
23690833
24653686
24672443
2869491
3944625
547711
6324206
7582477
7599698
7823174
7869118
7891141
8101989
8774461
8882592
8950089
9435637
9570813
9715082
9791082
9852603
9861022
9892705
