# Supplementary material for: Automated Neuroanatomical Relation Extraction: A Linguistically Motivated Approach with a PVT Connectivity Graph Case Study
Source: Front Neuroinform. 2016 Sep 21;10:39. doi: 10.3389/fninf.2016.00039 (PMC5030238; doi:10.3389/fninf.2016.00039)
Supplement: Data Sheet 5 — SPVT Corpus—PubMed IDs of Annotated Papers. [file DataSheet5.csv]

PVT Corpus – PubMed IDs of Annotated Papers
10188633
10642829
10884340
12000546
16797851
19085970
20045021
21073922
21971160
22086160
22433299
22982687
24765071
24860449
