# Supplementary material for: Automated Neuroanatomical Relation Extraction: A Linguistically Motivated Approach with a PVT Connectivity Graph Case Study
Source: Front Neuroinform. 2016 Sep 21;10:39. doi: 10.3389/fninf.2016.00039 (PMC5030238; doi:10.3389/fninf.2016.00039)
Supplement: Data Sheet 6 — Annotations and PMIDs of Annotated Papers. [file DataSheet6.xlsx]

## Sheet: Annotated Sentences
Paper ID	Sentence	Entity 1	Entity 2
1	The PVTh is a midline thalamic nucleus receiving multimodal sensory input from the lateral parabrachial nucleus, the locus coeruleus, the nucleus tractus solitarius, and suprachiasmatic nuclei and projects to limbic sites such as the amygdala, nucleus accumbens, and frontal cortex	PVTh	lateral parabrachial nucleus
1	The PVTh is a midline thalamic nucleus receiving multimodal sensory input from the lateral parabrachial nucleus, the locus coeruleus, the nucleus tractus solitarius, and suprachiasmatic nuclei and projects to limbic sites such as the amygdala, nucleus accumbens, and frontal cortex	PVTh	locus coeruleus
1	The PVTh is a midline thalamic nucleus receiving multimodal sensory input from the lateral parabrachial nucleus, the locus coeruleus, the nucleus tractus solitarius, and suprachiasmatic nuclei and projects to limbic sites such as the amygdala, nucleus accumbens, and frontal cortex	PVTh	nucleus tractus solitarius
1	The PVTh is a midline thalamic nucleus receiving multimodal sensory input from the lateral parabrachial nucleus, the locus coeruleus, the nucleus tractus solitarius, and suprachiasmatic nuclei and projects to limbic sites such as the amygdala, nucleus accumbens, and frontal cortex	PVTh	suprachiasmatic nuclei
1	The PVTh is a midline thalamic nucleus receiving multimodal sensory input from the lateral parabrachial nucleus, the locus coeruleus, the nucleus tractus solitarius, and suprachiasmatic nuclei and projects to limbic sites such as the amygdala, nucleus accumbens, and frontal cortex	PVTh	limbic sites
1	The PVTh is a midline thalamic nucleus receiving multimodal sensory input from the lateral parabrachial nucleus, the locus coeruleus, the nucleus tractus solitarius, and suprachiasmatic nuclei and projects to limbic sites such as the amygdala, nucleus accumbens, and frontal cortex	PVTh	amygdala
1	The PVTh is a midline thalamic nucleus receiving multimodal sensory input from the lateral parabrachial nucleus, the locus coeruleus, the nucleus tractus solitarius, and suprachiasmatic nuclei and projects to limbic sites such as the amygdala, nucleus accumbens, and frontal cortex	PVTh	nucleus accumbens
1	The PVTh is a midline thalamic nucleus receiving multimodal sensory input from the lateral parabrachial nucleus, the locus coeruleus, the nucleus tractus solitarius, and suprachiasmatic nuclei and projects to limbic sites such as the amygdala, nucleus accumbens, and frontal cortex	PVTh	frontal cortex
1	Additionally, the lateral parabrachial, dorsal raphe, locus coeruleus, and periaqueductal gray all provide the amygdala, the paraventricular nuclei of the hypothalamus, and the PVTh with sensory input related to these functions	lateral parabrachial	amygdala
1	Additionally, the lateral parabrachial, dorsal raphe, locus coeruleus, and periaqueductal gray all provide the amygdala, the paraventricular nuclei of the hypothalamus, and the PVTh with sensory input related to these functions	lateral parabrachial	the paraventricular nuclei of the hypothalamus
1	Additionally, the lateral parabrachial, dorsal raphe, locus coeruleus, and periaqueductal gray all provide the amygdala, the paraventricular nuclei of the hypothalamus, and the PVTh with sensory input related to these functions	lateral parabrachial	PVTh
1	Additionally, the lateral parabrachial, dorsal raphe, locus coeruleus, and periaqueductal gray all provide the amygdala, the paraventricular nuclei of the hypothalamus, and the PVTh with sensory input related to these functions	dorsal raphe	amygdala
1	Additionally, the lateral parabrachial, dorsal raphe, locus coeruleus, and periaqueductal gray all provide the amygdala, the paraventricular nuclei of the hypothalamus, and the PVTh with sensory input related to these functions	dorsal raphe	the paraventricular nuclei of the hypothalamus
1	Additionally, the lateral parabrachial, dorsal raphe, locus coeruleus, and periaqueductal gray all provide the amygdala, the paraventricular nuclei of the hypothalamus, and the PVTh with sensory input related to these functions	dorsal raphe	PVTh
1	Additionally, the lateral parabrachial, dorsal raphe, locus coeruleus, and periaqueductal gray all provide the amygdala, the paraventricular nuclei of the hypothalamus, and the PVTh with sensory input related to these functions	locus coeruleus	amygdala
1	Additionally, the lateral parabrachial, dorsal raphe, locus coeruleus, and periaqueductal gray all provide the amygdala, the paraventricular nuclei of the hypothalamus, and the PVTh with sensory input related to these functions	locus coeruleus	the paraventricular nuclei of the hypothalamus
1	Additionally, the lateral parabrachial, dorsal raphe, locus coeruleus, and periaqueductal gray all provide the amygdala, the paraventricular nuclei of the hypothalamus, and the PVTh with sensory input related to these functions	locus coeruleus	PVTh
1	Additionally, the lateral parabrachial, dorsal raphe, locus coeruleus, and periaqueductal gray all provide the amygdala, the paraventricular nuclei of the hypothalamus, and the PVTh with sensory input related to these functions	periaqueductal gray	amygdala
1	Additionally, the lateral parabrachial, dorsal raphe, locus coeruleus, and periaqueductal gray all provide the amygdala, the paraventricular nuclei of the hypothalamus, and the PVTh with sensory input related to these functions	periaqueductal gray	the paraventricular nuclei of the hypothalamus
1	Additionally, the lateral parabrachial, dorsal raphe, locus coeruleus, and periaqueductal gray all provide the amygdala, the paraventricular nuclei of the hypothalamus, and the PVTh with sensory input related to these functions	periaqueductal gray	PVTh
1	Thus, it seemed likely that projections from these brainstem cell groups to the PVTh would be important in terms of the functional regulation of HPA activity	brainstem	PVTh
1	On the basis of the present data, we propose that ascending CCKergic pathways originating in the lateral parabrachial, dorsal raphe, and/or periaqueductal gray to the pPVTh are recruited in chronically stressed rats exposed to a new stress stimulus.	lateral parabrachial	pPVTh
1	On the basis of the present data, we propose that ascending CCKergic pathways originating in the lateral parabrachial, dorsal raphe, and/or periaqueductal gray to the pPVTh are recruited in chronically stressed rats exposed to a new stress stimulus.	dorsal raphe	pPVTh
1	On the basis of the present data, we propose that ascending CCKergic pathways originating in the lateral parabrachial, dorsal raphe, and/or periaqueductal gray to the pPVTh are recruited in chronically stressed rats exposed to a new stress stimulus.	periaqueductal gray	pPVTh
1	Indeed, the existence of afferents to the pPVTh originating in the locus coeruleus and dorsal raphe would suggest that norepinephrine and serotonin may also play a role in PVTh regulation of HPA activity under chronic stress conditions.	pPVTh	locus coeruleus
1	Indeed, the existence of afferents to the pPVTh originating in the locus coeruleus and dorsal raphe would suggest that norepinephrine and serotonin may also play a role in PVTh regulation of HPA activity under chronic stress conditions.	pPVTh	dorsal raphe
2	One major source of afferent inputs to the PVN are brainstem structures such as the locus coeruleus, dorsal raphe and other catecholamine synthesizing cell body sites.	PVN	brainstem
2	One major source of afferent inputs to the PVN are brainstem structures such as the locus coeruleus, dorsal raphe and other catecholamine synthesizing cell body sites.	PVN	locus coeruleus
2	One major source of afferent inputs to the PVN are brainstem structures such as the locus coeruleus, dorsal raphe and other catecholamine synthesizing cell body sites.	PVN	dorsal raphe
2	For example, the PVTh contains serotonin-immunoreactive fibres and retrograde tracer studies have demonstrated direct afferent input from the dorsal raphe to the PVTh.	dorsal raphe	PVTh
2	In addition , the PVTh also receives afferent input from brainstem catecholamine synthesizing cell bodies.	PVTh	brainstem
2	The pPVTh also projects specifically to the central nucleus of the amygdala, basomedial and basolateral amygdala and the nucleus accumbens which receive afferent input from brainstem regions.	pPVTh	central nucleus of the amygdala
2	The pPVTh also projects specifically to the central nucleus of the amygdala, basomedial and basolateral amygdala and the nucleus accumbens which receive afferent input from brainstem regions.	pPVTh	basomedial amygdala
2	The pPVTh also projects specifically to the central nucleus of the amygdala, basomedial and basolateral amygdala and the nucleus accumbens which receive afferent input from brainstem regions.	pPVTh	basolateral amygdala
2	The pPVTh also projects specifically to the central nucleus of the amygdala, basomedial and basolateral amygdala and the nucleus accumbens which receive afferent input from brainstem regions.	pPVTh	nucleus accumbens
2	The pPVTh also projects specifically to the central nucleus of the amygdala, basomedial and basolateral amygdala and the nucleus accumbens which receive afferent input from brainstem regions.	central nucleus of the amygdala	brainstem
2	The pPVTh also projects specifically to the central nucleus of the amygdala, basomedial and basolateral amygdala and the nucleus accumbens which receive afferent input from brainstem regions.	basomedial amygdala	brainstem
2	The pPVTh also projects specifically to the central nucleus of the amygdala, basomedial and basolateral amygdala and the nucleus accumbens which receive afferent input from brainstem regions.	basolateral amygdala	brainstem
2	The pPVTh also projects specifically to the central nucleus of the amygdala, basomedial and basolateral amygdala and the nucleus accumbens which receive afferent input from brainstem regions.	nucleus accumbens	brainstem
2	Since there is evidence of some direct projections from the PVTh to the PVN, the possibility remains that the PVTh could modulate HPA activity directly.	PVTh	PVN
2	Similarly, we predict that repeated restraint-induced changes in anxiety or fear-related behaviours mediated by the amygdala might be altered by pPVTh lesions by virtue of the connections between the pPVTh and amygdala.	pPVTh	amygdala
3	All divisions of the PVTh receive afferents from, amongst others, the nucleus tractus solitarius (NTS), parabrachial, locus coeruleus, and raphe nuclei, as well as prefrontal cortex, amygdala, the suprachiasmatic nuclei (SCN) and many other hypothalamic cell groups.	PVTh	the nucleus tractus solitarius (NTS)
3	All divisions of the PVTh receive afferents from, amongst others, the nucleus tractus solitarius (NTS), parabrachial, locus coeruleus, and raphe nuclei, as well as prefrontal cortex, amygdala, the suprachiasmatic nuclei (SCN) and many other hypothalamic cell groups.	PVTh	parabrachial
3	All divisions of the PVTh receive afferents from, amongst others, the nucleus tractus solitarius (NTS), parabrachial, locus coeruleus, and raphe nuclei, as well as prefrontal cortex, amygdala, the suprachiasmatic nuclei (SCN) and many other hypothalamic cell groups.	PVTh	locus coeruleus
3	All divisions of the PVTh receive afferents from, amongst others, the nucleus tractus solitarius (NTS), parabrachial, locus coeruleus, and raphe nuclei, as well as prefrontal cortex, amygdala, the suprachiasmatic nuclei (SCN) and many other hypothalamic cell groups.	PVTh	raphe nuclei
3	All divisions of the PVTh receive afferents from, amongst others, the nucleus tractus solitarius (NTS), parabrachial, locus coeruleus, and raphe nuclei, as well as prefrontal cortex, amygdala, the suprachiasmatic nuclei (SCN) and many other hypothalamic cell groups.	PVTh	prefrontal cortex
3	All divisions of the PVTh receive afferents from, amongst others, the nucleus tractus solitarius (NTS), parabrachial, locus coeruleus, and raphe nuclei, as well as prefrontal cortex, amygdala, the suprachiasmatic nuclei (SCN) and many other hypothalamic cell groups.	PVTh	amygdala
3	All divisions of the PVTh receive afferents from, amongst others, the nucleus tractus solitarius (NTS), parabrachial, locus coeruleus, and raphe nuclei, as well as prefrontal cortex, amygdala, the suprachiasmatic nuclei (SCN) and many other hypothalamic cell groups.	PVTh	the suprachiasmatic nuclei (SCN)
3	Efferents of the anterior and medial divisions of the PVTh are widespread, whereas those of the pPVTh are limited to the nucleus accumbens and central, basomedial and basolateral subdivisions of the amygdala.	pPVTh	nucleus accumbens
3	Efferents of the anterior and medial divisions of the PVTh are widespread, whereas those of the pPVTh are limited to the nucleus accumbens and central, basomedial and basolateral subdivisions of the amygdala.	pPVTh	central amygdala.
3	Efferents of the anterior and medial divisions of the PVTh are widespread, whereas those of the pPVTh are limited to the nucleus accumbens and central, basomedial and basolateral subdivisions of the amygdala.	pPVTh	basomedial amygdala.
3	Efferents of the anterior and medial divisions of the PVTh are widespread, whereas those of the pPVTh are limited to the nucleus accumbens and central, basomedial and basolateral subdivisions of the amygdala.	pPVTh	basolateral amygdala.
3	Responsiveness of the pPVTh to activation of multiple sensory modalities by cold stress is not surprising, given the strong innervation of this structure by the NTS, parabrachial nuclei, locus coeruleus, and dorsal and medial raphe nuclei.	pPVTh	NTS
3	Responsiveness of the pPVTh to activation of multiple sensory modalities by cold stress is not surprising, given the strong innervation of this structure by the NTS, parabrachial nuclei, locus coeruleus, and dorsal and medial raphe nuclei.	pPVTh	parabrachial nuclei
3	Responsiveness of the pPVTh to activation of multiple sensory modalities by cold stress is not surprising, given the strong innervation of this structure by the NTS, parabrachial nuclei, locus coeruleus, and dorsal and medial raphe nuclei.	pPVTh	locus coeruleus
3	Responsiveness of the pPVTh to activation of multiple sensory modalities by cold stress is not surprising, given the strong innervation of this structure by the NTS, parabrachial nuclei, locus coeruleus, and dorsal and medial raphe nuclei.	pPVTh	dorsal and medial raphe nuclei
3	The pPVTh has a highly specific set of efferents, to the amydala and to the nucleus accumbens	pPVTh	amygdala
3	The pPVTh has a highly specific set of efferents, to the amydala and to the nucleus accumbens	pPVTh	nucleus accumbens
3	In the amygdala, the pPVTh projects only to the central, basomedial and basolateral nuclei, those subnuclei that exhibit increased Fos-ir following acute, novel stress in chronically stressed animals.	pPVTh	central nuclei
3	In the amygdala, the pPVTh projects only to the central, basomedial and basolateral nuclei, those subnuclei that exhibit increased Fos-ir following acute, novel stress in chronically stressed animals.	pPVTh	basomedial nuclei
3	In the amygdala, the pPVTh projects only to the central, basomedial and basolateral nuclei, those subnuclei that exhibit increased Fos-ir following acute, novel stress in chronically stressed animals.	pPVTh	basolateral nuclei
3	In turn, the amygdala projects to the SCN and, via the bed nucleus of the stria terminalis, to a number of hypothalamic and brainstem structures regulating autonomic function.	amygdala	SCN
3	Alternatively, connections from the central nucleus of the amygdala to sympathetic premotor nuclei such as the cate-cholaminergic cell groups in the brainstem that ultimately innervate white adipose tissues, may subserve modulation of the subcutaneous fat depot by the pPVTh.	central nucleus of the amygdala	sympathetic premotor nuclei
4	For example, the thalamic paraventricular nucleus (PVT) specifically innervates the ventral aspects of the prefrontal cortex (PFC), including the infralimbic and prelimbic cortices, thus, contrasting with the projections of the central medial thalamic nucleus.	PVT	ventral prefrontal cortex
4	For example, the thalamic paraventricular nucleus (PVT) specifically innervates the ventral aspects of the prefrontal cortex (PFC), including the infralimbic and prelimbic cortices, thus, contrasting with the projections of the central medial thalamic nucleus.	PVT	infralimbic
4	For example, the thalamic paraventricular nucleus (PVT) specifically innervates the ventral aspects of the prefrontal cortex (PFC), including the infralimbic and prelimbic cortices, thus, contrasting with the projections of the central medial thalamic nucleus.	PVT	prelimbic
4	In particular, the PVT projects to the nucleus accumbens, central and basolateral nuclei of the amygdala and to the lateral septum.	PVT	nucleus accumbens
4	In particular, the PVT projects to the nucleus accumbens, central and basolateral nuclei of the amygdala and to the lateral septum.	PVT	central nuclei of the amygdala
4	In particular, the PVT projects to the nucleus accumbens, central and basolateral nuclei of the amygdala and to the lateral septum.	PVT	basolateral nuclei of the amygdala
4	In particular, the PVT projects to the nucleus accumbens, central and basolateral nuclei of the amygdala and to the lateral septum.	PVT	lateral septum
4	Many of the projection targets of the PVT are also impacted strongly by stress; particularly notewhorty is the activation of dopaminergic afferents to the PFC, nucleus accumbens (NAS), and central and basolateral nuclei of the amygdala (AMG)	PVT	PFC
4	Many of the projection targets of the PVT are also impacted strongly by stress; particularly notewhorty is the activation of dopaminergic afferents to the PFC, nucleus accumbens (NAS), and central and basolateral nuclei of the amygdala (AMG)	PVT	nucleus accumbens
4	Many of the projection targets of the PVT are also impacted strongly by stress; particularly notewhorty is the activation of dopaminergic afferents to the PFC, nucleus accumbens (NAS), and central and basolateral nuclei of the amygdala (AMG)	PVT	central nuclei of the amygdala
4	Many of the projection targets of the PVT are also impacted strongly by stress; particularly notewhorty is the activation of dopaminergic afferents to the PFC, nucleus accumbens (NAS), and central and basolateral nuclei of the amygdala (AMG)	PVT	basolateral nuclei of the amygdala
4	In order to define the projection targets of PVT neurons, Fos-like immunoreactivity (Fos-li) was monitored in cells that were retrogradely labeled from three projection targets of the PVT : the PFC, NAS and AMG.	PVT	PFC
4	In order to define the projection targets of PVT neurons, Fos-like immunoreactivity (Fos-li) was monitored in cells that were retrogradely labeled from three projection targets of the PVT : the PFC, NAS and AMG.	PVT	NAS
4	In order to define the projection targets of PVT neurons, Fos-like immunoreactivity (Fos-li) was monitored in cells that were retrogradely labeled from three projection targets of the PVT : the PFC, NAS and AMG.	PVT	AMG
4	The PVT receives afferents from the suprachiasmatic nucleus and therefore, has been conceptually linked to circadian rhythmicities.	PVT	suprachiasmatic nucleus
4	We were, therefore, able to exclude from consideration retrogradely-labeled cells with the Fos-li nuclei in neurons of the contiguous parataenial thalamic nucleus, which projects to the PFC, NAS and AMG, and the mediodorsal thalamic nucleus, which innervates the PFC, as well as other midline nuclei that innervate the NAS but not PFC.	parataenial thalamic nucleus	PFC
4	We were, therefore, able to exclude from consideration retrogradely-labeled cells with the Fos-li nuclei in neurons of the contiguous parataenial thalamic nucleus, which projects to the PFC, NAS and AMG, and the mediodorsal thalamic nucleus, which innervates the PFC, as well as other midline nuclei that innervate the NAS but not PFC.	parataenial thalamic nucleus	NAS
4	We were, therefore, able to exclude from consideration retrogradely-labeled cells with the Fos-li nuclei in neurons of the contiguous parataenial thalamic nucleus, which projects to the PFC, NAS and AMG, and the mediodorsal thalamic nucleus, which innervates the PFC, as well as other midline nuclei that innervate the NAS but not PFC.	parataenial thalamic nucleus	AMG
4	We were, therefore, able to exclude from consideration retrogradely-labeled cells with the Fos-li nuclei in neurons of the contiguous parataenial thalamic nucleus, which projects to the PFC, NAS and AMG, and the mediodorsal thalamic nucleus, which innervates the PFC, as well as other midline nuclei that innervate the NAS but not PFC.	mediodorsal thalamic nucleus	PFC
4	However, analysis restricted to double-labeled neurons revealed that the percentages of PVT neurons projecting to the PFC, NAS and AMG were quite similar, suggesting that there is a lack of specifity relateive to PVT projection target.	PVT	PFC
4	However, analysis restricted to double-labeled neurons revealed that the percentages of PVT neurons projecting to the PFC, NAS and AMG were quite similar, suggesting that there is a lack of specifity relateive to PVT projection target.	PVT	NAS
4	However, analysis restricted to double-labeled neurons revealed that the percentages of PVT neurons projecting to the PFC, NAS and AMG were quite similar, suggesting that there is a lack of specifity relateive to PVT projection target.	PVT	AMG
4	The only significant difference uncovered was a slightly higher percentage of stress-activated cells that project to the NAS in the central PVT	NAS	central PVT
4	We have recently reported that about 15% of PVT neurons that project to the NAS collateralize to also innervate the PFC; similarly small percentages of PVT neurons collateralize to innervate both the NAS and AMG.	PVT	NAS
4	We have recently reported that about 15% of PVT neurons that project to the NAS collateralize to also innervate the PFC; similarly small percentages of PVT neurons collateralize to innervate both the NAS and AMG.	PVT	PFC
4	We have recently reported that about 15% of PVT neurons that project to the NAS collateralize to also innervate the PFC; similarly small percentages of PVT neurons collateralize to innervate both the NAS and AMG.	PVT	AMG
4	Taking into account the collateralization of certain PVT neurons that project to the NAS, it appears likely that there are no substantial differences in the degree to which stress activates PVT neurons that innervate the PFC, NAS and AMG.	PVT	NAS
4	Taking into account the collateralization of certain PVT neurons that project to the NAS, it appears likely that there are no substantial differences in the degree to which stress activates PVT neurons that innervate the PFC, NAS and AMG.	PVT	PFC
4	Taking into account the collateralization of certain PVT neurons that project to the NAS, it appears likely that there are no substantial differences in the degree to which stress activates PVT neurons that innervate the PFC, NAS and AMG.	PVT	AMG
4	Thus, less than half of the stress-activated PVT neurons are accounted for by projections to the PFC, NAS or AMG.	PVT	PFC
4	Thus, less than half of the stress-activated PVT neurons are accounted for by projections to the PFC, NAS or AMG.	PVT	NAS
4	Thus, less than half of the stress-activated PVT neurons are accounted for by projections to the PFC, NAS or AMG.	PVT	AMG
4	PVT neurons that project to other sites are probably also activated by stress; among such sites are the hypothalamus, entorhinal cortex and septum.	PVT	hypothalamus
4	PVT neurons that project to other sites are probably also activated by stress; among such sites are the hypothalamus, entorhinal cortex and septum.	PVT	entorhinal cortex
4	PVT neurons that project to other sites are probably also activated by stress; among such sites are the hypothalamus, entorhinal cortex and septum.	PVT	septum
4	Two major sources of PVT afferents are neurons of the reticular activating core and hypothalamic neurons, including those of the hypothalamic paraventricular nucleus.	PVT	hypothalamic paraventricular nucleus
4	The PFC, NAS and AMG are all forebrain regions that receive dopaminergic innervation derived from neurons in the midbrain ventral tegmental area	PFC	midbrain ventral tegmental area
4	The PFC, NAS and AMG are all forebrain regions that receive dopaminergic innervation derived from neurons in the midbrain ventral tegmental area	NAS	midbrain ventral tegmental area
4	The PFC, NAS and AMG are all forebrain regions that receive dopaminergic innervation derived from neurons in the midbrain ventral tegmental area	AMG	midbrain ventral tegmental area
4	We have previously suggested that activation of the DA innervation to the PFC by stress requires prmiary glutamatergic activation of PFC pyramidal neurons, which in turn project to the midbrain ventral tegmental area DA neurons and thus activate DA neurons.	PFC	midbrain ventral tegmental area
4	The PVT which provides glutamatergic projections to the PFC, NAS and AMG, receives inputs from reticular formation neurons some of which collateralize to innervate both the ventral tegmental area and the PVT.	PVT	PFC
4	The PVT which provides glutamatergic projections to the PFC, NAS and AMG, receives inputs from reticular formation neurons some of which collateralize to innervate both the ventral tegmental area and the PVT.	PVT	NAS
4	The PVT which provides glutamatergic projections to the PFC, NAS and AMG, receives inputs from reticular formation neurons some of which collateralize to innervate both the ventral tegmental area and the PVT.	PVT	AMG
4	The PVT which provides glutamatergic projections to the PFC, NAS and AMG, receives inputs from reticular formation neurons some of which collateralize to innervate both the ventral tegmental area and the PVT.	PVT	reticular formation
4	One other major source of the afferents to the PVT are hypothalamic neurons, including neurons in hypothalamic paraventricular nucleus.	PVT	hypothalamic paraventricular nucleus
4	The footshock stress induced activation of ventrolateral medullary reticular formation neurons, which project to the PVT, depends upon the activation of hypothalamic neurons that project to the ventrolateral medulla.	ventrolateral medullary reticular formation	PVT
4	"We have recently reported that about 15 % of PVT neurons that project to the NAS collateralize to also innervate the PFC (Bubser and Deutch , 1998) ; similarly small percentages of PVT neurons collateralize to innervate both the NAS and AMG (Su and Bentivoglio , 1990) ."	PVT	NAS
4	"We have recently reported that about 15 % of PVT neurons that project to the NAS collateralize to also innervate the PFC (Bubser and Deutch , 1998) ; similarly small percentages of PVT neurons collateralize to innervate both the NAS and AMG (Su and Bentivoglio , 1990) ."	PVT	AMG
4	"We have recently reported that about 15 % of PVT neurons that project to the NAS collateralize to also innervate the PFC (Bubser and Deutch , 1998) ; similarly small percentages of PVT neurons collateralize to innervate both the NAS and AMG (Su and Bentivoglio , 1990) ."	PVT	PFC
5	The paraventricular thalamus (PVT), a midline thalamic nucleus, receives dense innervations from lateral hypothalamic orexin neurons and is involved in the regulation of cognition, anxiety, emotionality, and addiction behaviors	The paraventricular thalamus (PVT)	lateral hypothalamic orexin neurons
5	Glutamatergic PVT neurons excite and induce dopamine release in the NAcc	PVT	NAcc
7	Orexin-containing cells originating in the hypothalamus heavily innervate the pPVT	hypothalamus	pPVT
8	An anterograde tracer injection into the dorsal midline thalamus revealed strong projections to the accumbens nucleus, basal amygdala, lateral septum, and hypothalamus.	dorsal midline thalamus	accumbens nucleus
8	An anterograde tracer injection into the dorsal midline thalamus revealed strong projections to the accumbens nucleus, basal amygdala, lateral septum, and hypothalamus.	dorsal midline thalamus	basal amygdala
8	An anterograde tracer injection into the dorsal midline thalamus revealed strong projections to the accumbens nucleus, basal amygdala, lateral septum, and hypothalamus.	dorsal midline thalamus	lateral septum
8	An anterograde tracer injection into the dorsal midline thalamus revealed strong projections to the accumbens nucleus, basal amygdala, lateral septum, and hypothalamus.	dorsal midline thalamus	hypothalamus
8	The midline nuclei have previously been thought to project diffusely and nonspecifically to the cerebral cortex	midline nuclei	the cerebral cortex
8	With the advent of more refined tracing techniques, however, it is clear that Pa and other midline and interalaminar nuclei have specific projections to restricted regions of the cerebral cortex and the striatum	Pa	the cerebral cortex
8	With the advent of more refined tracing techniques, however, it is clear that Pa and other midline and interalaminar nuclei have specific projections to restricted regions of the cerebral cortex and the striatum	Pa	striatum
8	A recent study in primates found that Pa is strongly and specifically connected with the cortex ventral to the genu of the corpus callosum, especially area 25	Pa	cortex ventral to the genu of the corpus callosum
8	A recent study in primates found that Pa is strongly and specifically connected with the cortex ventral to the genu of the corpus callosum, especially area 25	Pa	area25
8	In the previous study of cortical connections of Pa and Pt, this injection was shown to label axons in cortical areas within the medial prefrontal network ; many of the subcortical areas with labeling are also specifically connected to the medial network.	Pa	medial prefrontal cortex
8	In the previous study of cortical connections of Pa and Pt, this injection was shown to label axons in cortical areas within the medial prefrontal network ; many of the subcortical areas with labeling are also specifically connected to the medial network.	Pt	medial prefrontal cortex
8	The accumbens nucleus is strongly related to the medial prefrontal network, and the shell is particularly specifically connected to area 25 (Ferry et al., 2000), which is strongly interconnected with Pa.	accumbens nucleus	medial prefrontal cortex
8	The accumbens nucleus is strongly related to the medial prefrontal network, and the shell is particularly specifically connected to area 25 (Ferry et al., 2000), which is strongly interconnected with Pa.	shell	area 25
8	There were also many labeled axons and varicosities in the amygdala, which is itself strongly interconnected with both the accumbens nucleus and the medial prefrontal network	amygdala	accumbens nucleus
8	There were also many labeled axons and varicosities in the amygdala, which is itself strongly interconnected with both the accumbens nucleus and the medial prefrontal network	amygdala	medial prefrontal network
8	By comparison, retrograde tracer injections into central parts of the putamen and caudate nucleus, which are primarily connected to the orbital prefrontal network or other regions of cortex, resulted in relatively little labeling in Pa or Pt	putamen	orbital prefrontal network
8	By comparison, retrograde tracer injections into central parts of the putamen and caudate nucleus, which are primarily connected to the orbital prefrontal network or other regions of cortex, resulted in relatively little labeling in Pa or Pt	caudate nucleus	orbital prefrontal network
8	Taken together, these cases confirm the anterograde data (OM67, above) that Pa projects strongly to the accumbens nucleus (especially the shell) and the rostromedial caudate nucleus.	Pa	accumbens nucleus
8	Taken together, these cases confirm the anterograde data (OM67, above) that Pa projects strongly to the accumbens nucleus (especially the shell) and the rostromedial caudate nucleus.	Pa	rostromedial caudate nucleus
8	Pt also projects to the accumbens nucleus, but more to the core than the shell	Pt	accumbens nucleus
8	These experiments confirm projections from Pa, Pt, and other midline nuclei to the amygdala.	Pa	amygdala
8	These experiments confirm projections from Pa, Pt, and other midline nuclei to the amygdala.	Pt	amygdala
8	Some of the afferent projections to the midline thalamus shown in the OM64 and OM78 were confirmed by other experiments with injections of anterograde tracers into the amygdala and medial hypothalamus.	midline thalamus	amygdala
8	Some of the afferent projections to the midline thalamus shown in the OM64 and OM78 were confirmed by other experiments with injections of anterograde tracers into the amygdala and medial hypothalamus.	midline thalamus	medial hypothalamus
8	Taken together, these experiments confirm that several parts of the amygdala have substantial projections to Pa, with lighter input to other midline nuclei.	amygdala	Pa
8	That is, Pa is primarily connected to the “medial prefrontal network,” which includes areas on the medial side of the frontal lobe, the medial edge of the orbital cortex, and a small region in the caudolateral orbital cortex ; within this network, the strongest connections are with areas 25, 32 and 14c, in the peri-genual region	Pa	medial prefrontal network
8	The medial prefrontal network, and particularly the peri-genual region, have strong and relatively distinct connections with the same parts of the striatum, amygdala, entorhinal cortex, hypothalamus and PAG that are connected to Pa	medial prefrontal network	striatum
8	The medial prefrontal network, and particularly the peri-genual region, have strong and relatively distinct connections with the same parts of the striatum, amygdala, entorhinal cortex, hypothalamus and PAG that are connected to Pa	medial prefrontal network	amygdala
8	The medial prefrontal network, and particularly the peri-genual region, have strong and relatively distinct connections with the same parts of the striatum, amygdala, entorhinal cortex, hypothalamus and PAG that are connected to Pa	medial prefrontal network	entorhinal cortex
8	The medial prefrontal network, and particularly the peri-genual region, have strong and relatively distinct connections with the same parts of the striatum, amygdala, entorhinal cortex, hypothalamus and PAG that are connected to Pa	medial prefrontal network	hypothalamus
8	The medial prefrontal network, and particularly the peri-genual region, have strong and relatively distinct connections with the same parts of the striatum, amygdala, entorhinal cortex, hypothalamus and PAG that are connected to Pa	medial prefrontal network	PAG
8	The medial prefrontal network, and particularly the peri-genual region, have strong and relatively distinct connections with the same parts of the striatum, amygdala, entorhinal cortex, hypothalamus and PAG that are connected to Pa	perigenual region	striatum
8	The medial prefrontal network, and particularly the perigenual region, have strong and relatively distinct connections with the same parts of the striatum, amygdala, entorhinal cortex, hypothalamus and PAG that are connected to Pa	perigenual region	amygdala
8	The medial prefrontal network, and particularly the peri-genual region, have strong and relatively distinct connections with the same parts of the striatum, amygdala, entorhinal cortex, hypothalamus and PAG that are connected to Pa	perigenual region	entorhinal cortex
8	The medial prefrontal network, and particularly the peri-genual region, have strong and relatively distinct connections with the same parts of the striatum, amygdala, entorhinal cortex, hypothalamus and PAG that are connected to Pa	perigenual region	hypothalamus
8	The medial prefrontal network, and particularly the peri-genual region, have strong and relatively distinct connections with the same parts of the striatum, amygdala, entorhinal cortex, hypothalamus and PAG that are connected to Pa	perigenual region	PAG
8	The accumbens nucleus, especially the shell region, had the heaviest innervation of any brain region labeled from an anterograde tracer injection into the dorsal midline thalamus.	accumbens nucleus	dorsal midline thalamus.
8	The retrograde tracer experiments also suggested that Pa projects primarily to the shell, while Pt may have more projection to the core region of the nucleus.	Pa	shell
8	The retrograde tracer experiments also suggested that Pa projects primarily to the shell, while Pt may have more projection to the core region of the nucleus.	Pt	core region of the nucleus
8	The shell of the accumbens is also specifically connected with cortical area 25 (Ferry et al, 2000), which is the area that is most strongly related to Pa	shell of the accumbens	cortical area 25
8	The shell of the accumbens is also specifically connected with cortical area 25 (Ferry et al, 2000), which is the area that is most strongly related to Pa	area 25	Pa
8	Beyond the accumbens nucleus, Pa and Pt project to the rostral-medial part of the caudate nucleus., which also receives a projection from the medial prefrontal network.	Pa	rostral-medial part of the caudate nucleus
8	Beyond the accumbens nucleus, Pa and Pt project to the rostral-medial part of the caudate nucleus., which also receives a projection from the medial prefrontal network.	Pt	rostral-medial part of the caudate nucleus
8	Beyond the accumbens nucleus, Pa and Pt project to the rostral-medial part of the caudate nucleus., which also receives a projection from the medial prefrontal network.	rostral-medial part of the caudate nucleus	medial prefrontal network
8	The basal nucleus of the amygdala has strong reciprocal connections with Pa and Pt, as well as with parts of Cdc	The basal nucleus of the amygdala	Pa
8	The basal nucleus of the amygdala has strong reciprocal connections with Pa and Pt, as well as with parts of Cdc	The basal nucleus of the amygdala	Pt
8	The basal nucleus of the amygdala has strong reciprocal connections with Pa and Pt, as well as with parts of Cdc	The basal nucleus of the amygdala	Cdc
8	The present study showed very little projection from Pa to the central nucleus of the amygdala (Ce), although this nucleus is a major target of Pa in rats	Pa	central nucleus of the amygdala (Ce)
8	Further, an anterograde tracer injection in Ce in the present study labeled a strong projection to posterior Pa	Ce	posterior Pa
8	Previous studies in monkeys have shown that retrograde tracer injections into the amygdala label neurons in Pa	amygdala	Pa
8	There are substantial interconnections between Pa and the entorhinal cortex, particularly its anterior part.	Pa	entorhinal cortex
8	Although a retrograde injection in the entorhinal cortex indicated that the projection originated primarily from the Pt, Clc, and Re, with less from Pa, this injection was just caudal to the major concentration of fibers from the thalamus.	entorhinal cortex	Pt
8	Although a retrograde injection in the entorhinal cortex indicated that the projection originated primarily from the Pt, Clc, and Re, with less from Pa, this injection was just caudal to the major concentration of fibers from the thalamus.	entorhinal cortex	Clc
8	Although a retrograde injection in the entorhinal cortex indicated that the projection originated primarily from the Pt, Clc, and Re, with less from Pa, this injection was just caudal to the major concentration of fibers from the thalamus.	entorhinal cortex	Re
8	Although a retrograde injection in the entorhinal cortex indicated that the projection originated primarily from the Pt, Clc, and Re, with less from Pa, this injection was just caudal to the major concentration of fibers from the thalamus.	entorhinal cortex	Pa
8	It is likely that different subdivisions of the entorhinal cortex are connected to different midline thalamic nuclei.	entorhinal cortex	midline thalamic nuclei
8	Studies in rats and cats also found that the entorhinal cortex receives projections from Pa ; electrical stimulation of the midline thalamus has further indicated a direct excitatory influence over both the amygdala and the entorhinal cortex	entorhinal cortex	Pa
8	There is a substantial projection from the dorsal midline thalamus to the hypothalamus, which appears from the retrograde tracer labeling to originate primarily in Pa.	dorsal midline thalamus	hypothalamus
8	The suprachiasmatic nucleus is well known to project densely to Pa in rats	suprachiasmatic nucleus	Pa
8	As expected, projections to Pa were found from many neurons in the dorsal raphe, as well as more moderate projections from the median raphe, PAG, and parabrachial nucleus.	Pa	dorsal raphe
8	As expected, projections to Pa were found from many neurons in the dorsal raphe, as well as more moderate projections from the median raphe, PAG, and parabrachial nucleus.	median raphe	Pa
8	As expected, projections to Pa were found from many neurons in the dorsal raphe, as well as more moderate projections from the median raphe, PAG, and parabrachial nucleus.	PAG	Pa
8	As expected, projections to Pa were found from many neurons in the dorsal raphe, as well as more moderate projections from the median raphe, PAG, and parabrachial nucleus.	parabrachial nucleus	Pa
8	This is consistent with findings in rats, where major brainstem inputs to Pa originate from these regions in addition to the locus coeruleus, nucleus of the solitary tract, and ventral medulla	Pa	locus coeruleus
8	This is consistent with findings in rats, where major brainstem inputs to Pa originate from these regions in addition to the locus coeruleus, nucleus of the solitary tract, and ventral medulla	Pa	nucleus of the solitary tract,
8	This is consistent with findings in rats, where major brainstem inputs to Pa originate from these regions in addition to the locus coeruleus, nucleus of the solitary tract, and ventral medulla	Pa	ventral medulla
8	The present study found a projection from the lateral portion of parabrachial nucleus to the anterior Pa	lateral portion of parabrachial nucleus	anterior Pa
8	This topography is consistent with findings in rats, in which the external lateral parabrachial subnucleus projects strongly to the anterior Pa, and less so to the middle and posterior Pa	lateral parabrachial subnucleus	anterior Pa
8	This topography is consistent with findings in rats, in which the external lateral parabrachial subnucleus projects strongly to the anterior Pa, and less so to the middle and posterior Pa	lateral parabrachial subnucleus	middle Pa
8	This topography is consistent with findings in rats, in which the external lateral parabrachial subnucleus projects strongly to the anterior Pa, and less so to the middle and posterior Pa	lateral parabrachial subnucleus	posterior Pa
8	Consistent with the present study, Vertes et al. (1999) also found that the median raphe projects to Pa.	median raphe	Pa
8	By combining retrograde tracing with immunoreactivity for 5-HT, it was also demonstrated that 5-HT innervation of Pa originates from both the dorsal and median raphe nuclei	Pa	dorsal raphe
8	By combining retrograde tracing with immunoreactivity for 5-HT, it was also demonstrated that 5-HT innervation of Pa originates from both the dorsal and median raphe nuclei	Pa	median raphe
8	Input to the anterior part of Pa from the amygdala originates primarily in the parvocellular part of the basal amygdaloid nucleus.	anterior part of Pa	amygdala
8	Input to the anterior part of Pa from the amygdala originates primarily in the parvocellular part of the basal amygdaloid nucleus.	parvocellular part of the basal amygdaloid nucleus	anterior part of Pa
8	In contrast, the posterior part of Pa receives fibers from Ce	posterior part of Pa	Ce
8	However, the subiculum and entorhinal cortex were found to project to Pa as well , and the entorhinal projection to Pa appears to be unique to primates	subiculum	Pa
8	However, the subiculum and entorhinal cortex were found to project to Pa as well , and the entorhinal projection to Pa appears to be unique to primates	entorhinal cortex	Pa
8	A previous study in primates showed strong connections between Pa and the subgenual cortex , which exhibits abnormal activity in major depressive disorder	Pa	subgenual cortex
8	The majority of the serotonergic projections to Pa originate from the caudal division of the dorsal raphe.	Pa	caudal division of the dorsal raphe
8	Studies in rats show that the caudal DR projects strongly to limbic structures including the amygdala and hippocampus, while the rostral DR projects more generally to the striatum, substantia nigra, and neocortex , suggesting that the caudal DR is selectively involved in mediating emotional behavior.	caudal DR	amygdala
8	Studies in rats show that the caudal DR projects strongly to limbic structures including the amygdala and hippocampus, while the rostral DR projects more generally to the striatum, substantia nigra, and neocortex , suggesting that the caudal DR is selectively involved in mediating emotional behavior.	caudal DR	hippocampus
8	Studies in rats show that the caudal DR projects strongly to limbic structures including the amygdala and hippocampus, while the rostral DR projects more generally to the striatum, substantia nigra, and neocortex , suggesting that the caudal DR is selectively involved in mediating emotional behavior.	rostral DR	striatum
8	Studies in rats show that the caudal DR projects strongly to limbic structures including the amygdala and hippocampus, while the rostral DR projects more generally to the striatum, substantia nigra, and neocortex , suggesting that the caudal DR is selectively involved in mediating emotional behavior.	rostral DR	substantia nigra
8	Studies in rats show that the caudal DR projects strongly to limbic structures including the amygdala and hippocampus, while the rostral DR projects more generally to the striatum, substantia nigra, and neocortex , suggesting that the caudal DR is selectively involved in mediating emotional behavior.	rostral DR	neocortex
8	Pa receives a dense innervation from hypothalamic ORX neurons , as part of a larger projection of the ORX neurons that includes the subgenual medial prefrontal cortex as well as the norepinephrinergic, serotonergic, and CRH cell groups	Pa	hypothalamic ORX neurons
8	"Consistent with this , amygdala projections to Pa have been shown in rats (Cornwall and Phillipson , 1988 ; Chen and Su , 1990) ."	amygdala	Pa
9	In both rodents and primates (monkey), PVT neurons have extensive connectivity with a variety of neurons in the hypothalamus, brainstem, limbic regions (bed nucleus of stria terminalis, nucleus accumbens, amygdala) and prefrontal cortex	PVT	bed nucleus of the stria terminalis
9	In both rodents and primates (monkey), PVT neurons have extensive connectivity with a variety of neurons in the hypothalamus, brainstem, limbic regions (bed nucleus of stria terminalis, nucleus accumbens, amygdala) and prefrontal cortex	PVT	nucleus accumbens
9	In both rodents and primates (monkey), PVT neurons have extensive connectivity with a variety of neurons in the hypothalamus, brainstem, limbic regions (bed nucleus of stria terminalis, nucleus accumbens, amygdala) and prefrontal cortex	PVT	amygdala
9	However,PVT neurons are known to receive an innervation from the suprachiasmatic nucleus also see below which contains the master circadian pacemaker, and to express diurnal changes in early gene expression	PVT	suprachiasmatic nucleus
9	In PVT,a portion of this input likely originates in the hypothalamic suprachiasmatic nuclei where the majority of neurons express the GABA synthesizing enzyme glutamic acid decarboxylase	PVT	hypothalamic suprachiasmatic nuclei
9	Another potential source of GABA ergicin put to PVT originates from subpopulations of GAD-expressing arcuate nucleus neurons that co-express POMC or its posttranslational product b-endorphin oragouti related protein	PVT	arcuate nucleus
9	An example is found in the analysis of the SCN innervation to the anterior PVT.	SCN	anterior PVT
9	In brain slice preparations that maintain the integrity of the SCN innervation to PVT,electrical stimulation in SCN can evoke IPSCs that display are versal potential around 70mV,close to the calculated chloridei one quilibrium potential for this preparation	SCN	PVT
9	PVT in particular receives noradrenergic fibers from locus coeruleus neurons , adrenergic and dopaminergic innervations from several brainstem and hypothalamic cell groups and a serotonin innervation from the dorsal and median raphe nuclei (Lindvall et al , 1974 ; Swanson and Hartman , 1975 ; Cropper et al , 1984 ; Otake and Ruggerio , 1995) .	PVT	locus coeruleus
9	PVT in particular receives noradrenergic fibers from locus coeruleus neurons , adrenergic and dopaminergic innervations from several brainstem and hypothalamic cell groups and a serotonin innervation from the dorsal and median raphe nuclei (Lindvall et al , 1974 ; Swanson and Hartman , 1975 ; Cropper et al , 1984 ; Otake and Ruggerio , 1995) .	PVT	dorsal raphe nuclei
9	PVT in particular receives noradrenergic fibers from locus coeruleus neurons , adrenergic and dopaminergic innervations from several brainstem and hypothalamic cell groups and a serotonin innervation from the dorsal and median raphe nuclei (Lindvall et al , 1974 ; Swanson and Hartman , 1975 ; Cropper et al , 1984 ; Otake and Ruggerio , 1995) .	PVT	median raphe nuclei
10	The paraventricular nucleus of the midline thalamus (PVT) innervates areas of the extended amygdala known to play a key role in the expression of emotional behaviors.	PVT	extended amygdala
10	The paraventricular nucleus of the thalamus (PVT) is of special interest because this nucleus provides a unique and very dense projection to the shell of the nucleus accumbens, the bed of nucleus of the stria terminalis and the central nucleus of the amygdala, which collectively form an anatomical macro structure called the extended amygdala.	PVT	shell of the nucleus accumbens
10	The paraventricular nucleus of the thalamus (PVT) is of special interest because this nucleus provides a unique and very dense projection to the shell of the nucleus accumbens, the bed of nucleus of the stria terminalis and the central nucleus of the amygdala, which collectively form an anatomical macro structure called the extended amygdala.	PVT	bed of nucleus of the stria terminalis
10	The paraventricular nucleus of the thalamus (PVT) is of special interest because this nucleus provides a unique and very dense projection to the shell of the nucleus accumbens, the bed of nucleus of the stria terminalis and the central nucleus of the amygdala, which collectively form an anatomical macro structure called the extended amygdala.	PVT	central nucleus of the amygdala
10	The PVT also innervates areas of the medial prefrontal cortex and basolateral nucleus of the amygdala which in turn exert influence on complex behaviors by way of projections to the extended amygdala	PVT	medial prefrontal cortex
10	The PVT also innervates areas of the medial prefrontal cortex and basolateral nucleus of the amygdala which in turn exert influence on complex behaviors by way of projections to the extended amygdala	PVT	basolateral nucleus of the amygdala
10	The PVT also innervates areas of the medial prefrontal cortex and basolateral nucleus of the amygdala which in turn exert influence on complex behaviors by way of projections to the extended amygdala	PVT	extended amygdala
10	It is well known that the medial prefrontal cortex, basolateral amygdala, subiculum of the hippocampus and dopamine neurons of the ventral tegmental area, all of which represent areas of the brain that provide significant input to the extended amygdala, and important for regulating various facets of motivational and emotional behaviors.	medial prefrontal cortex	extended amygdala
10	It is well known that the medial prefrontal cortex, basolateral amygdala, subiculum of the hippocampus and dopamine neurons of the ventral tegmental area, all of which represent areas of the brain that provide significant input to the extended amygdala, and important for regulating various facets of motivational and emotional behaviors.	basolateral amygdala	extended amygdala
10	It is well known that the medial prefrontal cortex, basolateral amygdala, subiculum of the hippocampus and dopamine neurons of the ventral tegmental area, all of which represent areas of the brain that provide significant input to the extended amygdala, and important for regulating various facets of motivational and emotional behaviors.	subiculum of the hippocampus	extended amygdala
10	It is well known that the medial prefrontal cortex, basolateral amygdala, subiculum of the hippocampus and dopamine neurons of the ventral tegmental area, all of which represent areas of the brain that provide significant input to the extended amygdala, and important for regulating various facets of motivational and emotional behaviors.	dopamine neurons of the ventral tegmental area	extended amygdala
10	In contrast, little information available concerning the influence of the PVT on complex behaviors, despite the fact that the PVT provides one of hte most impressive inputs to the extended amygdala.	PVT	extended amygdala
11	Although the midline and intralaminar thalamic nuclei were first hypothesized to participate in the processing of non-discriminative nociceptive inputs , it is now well recognized that each member of these nuclei innervates functionally distinct areas of the cortex and striatum	midline and intralaminar thalamic nuclei	striatum
11	Neuroanatomical studies have shown that the PVT receives projections from brainstem regions associated arousal and autonomic nercous system function.	PVT	brainstem
11	Furthermore, the PVT, through its projections to the prefrontal cortex and nucleus accumbens, places this thalamic structure in a unique position to affect cortico-striatal mechanisms involved in reward and motivation.	PVT	prefrontal cortex
11	Furthermore, the PVT, through its projections to the prefrontal cortex and nucleus accumbens, places this thalamic structure in a unique position to affect cortico-striatal mechanisms involved in reward and motivation.	PVT	nucleus accumbens
11	The PVT receives large and distinct inputs from several areas of the hypothalamus, including the suprachiasmatic, arcuate, dorsomedial, and ventromedial nuclei, and preoptic and lateral hypothalamic areas, critical structures for the expression of motivated behavior.	PVT	hypothalamus
11	The PVT receives large and distinct inputs from several areas of the hypothalamus, including the suprachiasmatic, arcuate, dorsomedial, and ventromedial nuclei, and preoptic and lateral hypothalamic areas, critical structures for the expression of motivated behavior.	PVT	suprachiasmatic
11	The PVT receives large and distinct inputs from several areas of the hypothalamus, including the suprachiasmatic, arcuate, dorsomedial, and ventromedial nuclei, and preoptic and lateral hypothalamic areas, critical structures for the expression of motivated behavior.	PVT	arcuate
11	The PVT receives large and distinct inputs from several areas of the hypothalamus, including the suprachiasmatic, arcuate, dorsomedial, and ventromedial nuclei, and preoptic and lateral hypothalamic areas, critical structures for the expression of motivated behavior.	PVT	dorsomedial
11	The PVT receives large and distinct inputs from several areas of the hypothalamus, including the suprachiasmatic, arcuate, dorsomedial, and ventromedial nuclei, and preoptic and lateral hypothalamic areas, critical structures for the expression of motivated behavior.	PVT	ventromedial nuclei
11	The PVT receives large and distinct inputs from several areas of the hypothalamus, including the suprachiasmatic, arcuate, dorsomedial, and ventromedial nuclei, and preoptic and lateral hypothalamic areas, critical structures for the expression of motivated behavior.	PVT	preoptic hypothalamic area
11	The PVT receives large and distinct inputs from several areas of the hypothalamus, including the suprachiasmatic, arcuate, dorsomedial, and ventromedial nuclei, and preoptic and lateral hypothalamic areas, critical structures for the expression of motivated behavior.	PVT	lateral hypothalamic area
11	Remarkably, the PVT is the target of Orx/Hcrt hypothalamic neurons and has been shown to function as an interface between the hypothalamus and cortical-striatal projections that are essential for the integration of energy balance, arousal, and food reward.	PVT	hypothalamic neurons
11	In fact, the PVT projects to brain regions that are implicated in the control of drug-seeking behavior, such as the nucleus accumbens, amygdala, bed nucleus of the stria terminalis, and prefrontal cortex.	PVT	nucleus accumbens
11	In fact, the PVT projects to brain regions that are implicated in the control of drug-seeking behavior, such as the nucleus accumbens, amygdala, bed nucleus of the stria terminalis, and prefrontal cortex.	PVT	amygdala
11	In fact, the PVT projects to brain regions that are implicated in the control of drug-seeking behavior, such as the nucleus accumbens, amygdala, bed nucleus of the stria terminalis, and prefrontal cortex.	PVT	bed nucleus of the stria terminalis
11	In fact, the PVT projects to brain regions that are implicated in the control of drug-seeking behavior, such as the nucleus accumbens, amygdala, bed nucleus of the stria terminalis, and prefrontal cortex.	PVT	prefrontal cortex
11	The PVT is densely innervated by Orx/Hcrt fibers and is a major source of glutamatergic afferents to the nucleus accumbens, bed nucleus of the stria terminalis, central nucleus of the amygdala, and medial prefrontal cortex.	PVT	nucleus accumbens
11	The PVT is densely innervated by Orx/Hcrt fibers and is a major source of glutamatergic afferents to the nucleus accumbens, bed nucleus of the stria terminalis, central nucleus of the amygdala, and medial prefrontal cortex.	PVT	bed nucleus of the stria terminalis
11	The PVT is densely innervated by Orx/Hcrt fibers and is a major source of glutamatergic afferents to the nucleus accumbens, bed nucleus of the stria terminalis, central nucleus of the amygdala, and medial prefrontal cortex.	PVT	central nucleus of the amygdala
11	The PVT is densely innervated by Orx/Hcrt fibers and is a major source of glutamatergic afferents to the nucleus accumbens, bed nucleus of the stria terminalis, central nucleus of the amygdala, and medial prefrontal cortex.	PVT	medial prefrontal cortex
11	Furthermore, acute nicotine increased Fos expression in Orx/Hcrt neurons that project from the lateral hypothalamus to the PVT, suggesting the participation of this pathway in nicotine arousal.	lateral hypothalamus	PVT
11	Orx/Hcrt neurons are predominantly located in the lateral hypothalamus that projects to the paraventricular nucleus of the thalamus (PVT) , a region that has been identified as a `` way-station '' that processes information and then modulates the mesolimbic reward and extrahypothalamic stress systems .	lateral hypothalamus	paraventricular nucleus of thalamus
11	A role for Orx/Hcrt projections from the lateral hypothalamus to the PVT in ethanol seeking is supported by findings that showed that alcohol-related contextual cues activate these neurons (Dayas et al , 2008) ."	lateral hypothalamus	PVT
12	The hypothalamic suprachiasmatic nucleus uniquely projects to the midline thalamic paraventricular nucleus.	hypothalamic suprachiasmatic nucleus	midline thalamic paraventricular nucleus
12	We now extend this analysis to a uniquely extrahypothalamic target of SCN efferents, the thalamic midline paraventricular nucleus (PVT)	SCN	the thalamic midline paraventricular nucleus (PVT)
12	SCN projections to PVT were intially reported in studies that presented an overview of the CNS distribution of arginine vasopression immunoreactive fibers	SCN	PVT
12	Using a combination of retrograde and anterograde tracers, Peng and Bentivoglio have demonstrated that SCN efferents to anterior thalamic midline paraventricular nucleus (aPVT) synapse with neurons that send their axons to amygdala.	SCN	anterior thalamic midline paraventricular nucleus (aPVT)
12	Additionally, the detection of a modest reciprocal innervation with SCN implies possible feedback of information from PVT backto SCN.	PVT	SCN
12	Initial experiments conducted in cell attached mode served to verify that this slice preparation retained viable connections from SCN to aPVT neurons	SCN	aPVT
12	These data suggest that both glutamate-mediated excitation and GABA-mediated inhibtion are involved in SCN regulation of aPVT neuronal excitability	SCN	aPVT
12	Finding no significant difference in SCN-evoked events in preparations obtained over the light/dark cycle implies that the connection from SCN to aPVT is hardwired.	SCN	aPVT
13	In this study we found that neurons in some brain areas send the projection to the CE, including PVT, mPFC, NAc and BNST, all of which are involved in depressive like behaviors	PVT	CE
13	In this study we found that neurons in some brain areas send the projection to the CE, including PVT, mPFC, NAc and BNST, all of which are involved in depressive like behaviors	mPFC	CE
13	In this study we found that neurons in some brain areas send the projection to the CE, including PVT, mPFC, NAc and BNST, all of which are involved in depressive like behaviors	Nac	CE
13	In this study we found that neurons in some brain areas send the projection to the CE, including PVT, mPFC, NAc and BNST, all of which are involved in depressive like behaviors	BNST	CE
13	The PVT receives glutmatergic input from the amygdala and dopaminergic innervations of the ventral tegmental area -LSB- 7 -RSB- .	PVT	amygdala
13	The PVT receives glutmatergic input from the amygdala and dopaminergic innervations of the ventral tegmental area -LSB- 7 -RSB- .	PVT	ventral tegmental area
14	For example, the PVT with its projections to the prefrontal cortex and the nucleus accumbens of the ventral striatum in the rat and monkey places this thalamic nucleus in a unique position to influence corticostriatal mechanisms involved in reward and motivation	PVT	prefrontal cortex
14	For example, the PVT with its projections to the prefrontal cortex and the nucleus accumbens of the ventral striatum in the rat and monkey places this thalamic nucleus in a unique position to influence corticostriatal mechanisms involved in reward and motivation	PVT	nucleus accumbens of the ventral striatum
14	Previous anatomical studies in the rat have also shown that the PVT and other midline and intralaminar nuclei receive afferents from brainstem regions associated with arousal and visceral sensory information	PVT	brainstem
14	Several comprehensive studies have examined the source of brainstem projections to the midline and intralaminar nuclei.	brainstem	midline and intralaminar nuclei
14	The PVT is especially notable because it appears to receive a large and distinct input from several areas of the hypothalamus including the suprachiasmatic, arcuate, dorsomedial, and ventromedial nuclei as well as the preoptic and lateral hypothalamic areas	PVT	hypothalamus
14	The PVT is especially notable because it appears to receive a large and distinct input from several areas of the hypothalamus including the suprachiasmatic, arcuate, dorsomedial, and ventromedial nuclei as well as the preoptic and lateral hypothalamic areas	PVT	suprachiasmatic
14	The PVT is especially notable because it appears to receive a large and distinct input from several areas of the hypothalamus including the suprachiasmatic, arcuate, dorsomedial, and ventromedial nuclei as well as the preoptic and lateral hypothalamic areas	PVT	arcuate
14	The PVT is especially notable because it appears to receive a large and distinct input from several areas of the hypothalamus including the suprachiasmatic, arcuate, dorsomedial, and ventromedial nuclei as well as the preoptic and lateral hypothalamic areas	PVT	dorsomedial nuclei
14	The PVT is especially notable because it appears to receive a large and distinct input from several areas of the hypothalamus including the suprachiasmatic, arcuate, dorsomedial, and ventromedial nuclei as well as the preoptic and lateral hypothalamic areas	PVT	ventromedial nuclei
14	The PVT is especially notable because it appears to receive a large and distinct input from several areas of the hypothalamus including the suprachiasmatic, arcuate, dorsomedial, and ventromedial nuclei as well as the preoptic and lateral hypothalamic areas	PVT	preoptic hypothalamic area
14	The PVT is especially notable because it appears to receive a large and distinct input from several areas of the hypothalamus including the suprachiasmatic, arcuate, dorsomedial, and ventromedial nuclei as well as the preoptic and lateral hypothalamic areas	PVT	lateral hypothalamic area
14	We found that both the aPVT and pPVT receive projections from widespread regions of layer 6 of the medial prefrontal cortex including the prelimbic, infralimbic, deep peduncular, and cingulate cortices.	aPVT	medial prefrontal cortex
14	We found that both the aPVT and pPVT receive projections from widespread regions of layer 6 of the medial prefrontal cortex including the prelimbic, infralimbic, deep peduncular, and cingulate cortices.	pPVT	medial prefrontal cortex
14	We found that both the aPVT and pPVT receive projections from widespread regions of layer 6 of the medial prefrontal cortex including the prelimbic, infralimbic, deep peduncular, and cingulate cortices.	aPVT	prelimbic
14	We found that both the aPVT and pPVT receive projections from widespread regions of layer 6 of the medial prefrontal cortex including the prelimbic, infralimbic, deep peduncular, and cingulate cortices.	pPVT	prelimbic
14	We found that both the aPVT and pPVT receive projections from widespread regions of layer 6 of the medial prefrontal cortex including the prelimbic, infralimbic, deep peduncular, and cingulate cortices.	aPVT	infralimbic
14	We found that both the aPVT and pPVT receive projections from widespread regions of layer 6 of the medial prefrontal cortex including the prelimbic, infralimbic, deep peduncular, and cingulate cortices.	pPVT	infralimbic
14	We found that both the aPVT and pPVT receive projections from widespread regions of layer 6 of the medial prefrontal cortex including the prelimbic, infralimbic, deep peduncular, and cingulate cortices.	aPVT	deep peduncular
14	We found that both the aPVT and pPVT receive projections from widespread regions of layer 6 of the medial prefrontal cortex including the prelimbic, infralimbic, deep peduncular, and cingulate cortices.	pPVT	deep peduncular
14	We found that both the aPVT and pPVT receive projections from widespread regions of layer 6 of the medial prefrontal cortex including the prelimbic, infralimbic, deep peduncular, and cingulate cortices.	aPVT	cingulate
14	We found that both the aPVT and pPVT receive projections from widespread regions of layer 6 of the medial prefrontal cortex including the prelimbic, infralimbic, deep peduncular, and cingulate cortices.	pPVT	cingulate
14	In addition, we found that the aPVT was strongly innervated by the ventral subiculum but this projection largely did not involve the pPVT.	aPVT	ventral subiculum
14	While anterograde tracing studies confirm that some neurons in the suprachiasmatic nucleus project to the PVT	suprachiasmatic nucleus	PVT
14	The only consistent source of input to the PVT from other subcortical areas was the bed nucleus of the stria terminalis where a small concentration of labeled neurons was found ventral to the anterior commissure.	bed nucleus of the stria terminalis	PVT
14	First, a large number of labeled neurons was found in the prelimbic cortex following injections of CTb in either the aPVT or pPVT with the pPVT apparently receiving a unique input from anterior portions of the prelimbic cortex.	pPVT	anterior portions of the prelimbic cortex
14	A number of anterograde tracing studies have shown that the infralimbic and prelimbic cortices project to the aPVT and pPVT although it is not clear from those studies if the different regions of the medial prefrontal cortex preferentially innervate either the aPVT or pPVT	infralimbic cortex	aPVT
14	A number of anterograde tracing studies have shown that the infralimbic and prelimbic cortices project to the aPVT and pPVT although it is not clear from those studies if the different regions of the medial prefrontal cortex preferentially innervate either the aPVT or pPVT	infralimbic cortex	pPVT
14	A number of anterograde tracing studies have shown that the infralimbic and prelimbic cortices project to the aPVT and pPVT although it is not clear from those studies if the different regions of the medial prefrontal cortex preferentially innervate either the aPVT or pPVT	prelimbic cortex	aPVT
14	A number of anterograde tracing studies have shown that the infralimbic and prelimbic cortices project to the aPVT and pPVT although it is not clear from those studies if the different regions of the medial prefrontal cortex preferentially innervate either the aPVT or pPVT	prelimbic cortex	pPVT
14	This view is based on anatomical evidence showing that the PVT is innervated by regions of the brainstem like the parabrachial nucleus and periaqueductal gray	PVT	parabrachial nucleus
14	This view is based on anatomical evidence showing that the PVT is innervated by regions of the brainstem like the parabrachial nucleus and periaqueductal gray	PVT	periaqueductal gray
14	Neurons in the aPVT and pPVT send a dense projection to the nucleus accumbens , an area of the striatum known to modulate motivation and adaptive behaviors	aPVT	nucleus accumbens
14	Neurons in the aPVT and pPVT send a dense projection to the nucleus accumbens , an area of the striatum known to modulate motivation and adaptive behaviors	aPVT	striatum
14	Neurons in the aPVT and pPVT send a dense projection to the nucleus accumbens , an area of the striatum known to modulate motivation and adaptive behaviors	pPVT	nucleus accumbens
14	Neurons in the aPVT and pPVT send a dense projection to the nucleus accumbens , an area of the striatum known to modulate motivation and adaptive behaviors	pPVT	striatum
14	The pPVT also projects to the deep peduncular, infralimbic, and posterior insular cortices whereas the aPVT projects to the infralimbic, prelimbic, and subiculum , all representing cortical areas involved in complex behaviors and with strong connections to the nucleus accumbens	pPVT	deep peduncular
14	The pPVT also projects to the deep peduncular, infralimbic, and posterior insular cortices whereas the aPVT projects to the infralimbic, prelimbic, and subiculum , all representing cortical areas involved in complex behaviors and with strong connections to the nucleus accumbens	pPVT	infralimbic cortex
14	The pPVT also projects to the deep peduncular, infralimbic, and posterior insular cortices whereas the aPVT projects to the infralimbic, prelimbic, and subiculum , all representing cortical areas involved in complex behaviors and with strong connections to the nucleus accumbens	pPVT	posterior insular
14	The pPVT also projects to the deep peduncular, infralimbic, and posterior insular cortices whereas the aPVT projects to the infralimbic, prelimbic, and subiculum , all representing cortical areas involved in complex behaviors and with strong connections to the nucleus accumbens	aPVT	infralimbic
14	The pPVT also projects to the deep peduncular, infralimbic, and posterior insular cortices whereas the aPVT projects to the infralimbic, prelimbic, and subiculum , all representing cortical areas involved in complex behaviors and with strong connections to the nucleus accumbens	aPVT	prelimbic
14	The pPVT also projects to the deep peduncular, infralimbic, and posterior insular cortices whereas the aPVT projects to the infralimbic, prelimbic, and subiculum , all representing cortical areas involved in complex behaviors and with strong connections to the nucleus accumbens	aPVT	subiculum
14	In addition, we have shown that the pPVT sent a uniquely dense projection to the dorsolateral subnucleus of the bed nucleus of the stria terminalis and the lateral/capsular subnucleus of the central nucleus of the amygdala , two areas known to regulate negative emotional states and the hypothalamic–pituitary–adrenal	pPVT	dorsolateral subnucleus of the bed nucleus of the stria terminalis
14	In addition, we have shown that the pPVT sent a uniquely dense projection to the dorsolateral subnucleus of the bed nucleus of the stria terminalis and the lateral/capsular subnucleus of the central nucleus of the amygdala , two areas known to regulate negative emotional states and the hypothalamic–pituitary–adrenal	pPVT	lateral/capsular subnucleus of the central nucleus of the amygdala
14	Our observation that the pPVT appears to receive a stronger input from the ventral part of the prefrontal cortex (infralimbic and deep peduncular) than does the aPVT, points to the possibility that the pPVT may be specifically associated with response inhibition.	Ventral part of prefrontal cortex	pPVT
14	Our observation that the pPVT appears to receive a stronger input from the ventral part of the prefrontal cortex (infralimbic and deep peduncular) than does the aPVT, points to the possibility that the pPVT may be specifically associated with response inhibition.	Ventral part of prefrontal cortex	aPVT
14	Our observation that the pPVT appears to receive a stronger input from the ventral part of the prefrontal cortex (infralimbic and deep peduncular) than does the aPVT, points to the possibility that the pPVT may be specifically associated with response inhibition.	infralimbic	pPVT
14	Our observation that the pPVT appears to receive a stronger input from the ventral part of the prefrontal cortex (infralimbic and deep peduncular) than does the aPVT, points to the possibility that the pPVT may be specifically associated with response inhibition.	infralimbic	pPVT
14	Our observation that the pPVT appears to receive a stronger input from the ventral part of the prefrontal cortex (infralimbic and deep peduncular) than does the aPVT, points to the possibility that the pPVT may be specifically associated with response inhibition.	peduncular	aPVT
14	Our observation that the pPVT appears to receive a stronger input from the ventral part of the prefrontal cortex (infralimbic and deep peduncular) than does the aPVT, points to the possibility that the pPVT may be specifically associated with response inhibition.	peduncular	aPVT
14	As recently reviewed (Millan et al. 2011), prelimbic and infralimbic cortical areas have direct and indirect connections to the same areas of the hypothalamus which innervate the PVT.	infralimbic cortical area	hypothalamus
14	As recently reviewed (Millan et al. 2011), prelimbic and infralimbic cortical areas have direct and indirect connections to the same areas of the hypothalamus which innervate the PVT.	prelimbic cortical area	hypothalamus
14	These connections from the hypothalamus along with the direct projections between the prefrontal cortex to the PVT may interact to modulate the expression of emotional behaviors.	PVT	prefrontal cortex
14	The results of the present tracing study clearly show that more neurons in the prefrontal cortex and subiculum project to the PVT than neurons from the hypothalamus and brainstem .	prefrontal cortex	PVT
14	The results of the present tracing study clearly show that more neurons in the prefrontal cortex and subiculum project to the PVT than neurons from the hypothalamus and brainstem .	subiculum	PVT
14	It is also apparent from a number of anterograde studies that some neurons in the prefrontal cortex innervate the PVT (Vertes 2004 ; Sesack et al. 1989 ; Hurley et al. 1991) , but the distribution of cortical neurons projecting to the PVT has not been described .	prefrontal cortex	PVT
14	For example , the pPVT was found to be distinctively innervated by the anterior most aspect of the prelimbic cortex and the agranular portions of the posterior insular cortex .	pPVT	prelimbic cortex
14	For example , the pPVT was found to be distinctively innervated by the anterior most aspect of the prelimbic cortex and the agranular portions of the posterior insular cortex .	pPVT	agranular portions of the posterior insular cortex
14	A specific and considerable projection from the parasubthalamic nucleus to the pPVT has been recently described in an anterograde tracing study specifically devoted to the projections of this area of the lateral hypothalamus (Goto and Swanson 2004) .	parasubthalamic nucleus	pPVT
14	It is well known that the prefrontal cortex sends a dense projection to the mediodorsal nucleus located immediately adjacent to the PVT (Gabbott et al. 2005 ; Sesack et al. 1989 ; Hurley et al. 1991 ; Vertes 2004) and it is possible that the labeled neurons observed in the prefrontal cortex may be due in part to CTb being transported by fibers ending in the mediodorsal nucleus of the thalamus .	prefrontal cortex	mediodorsal nucleus
14	Another anterograde tracing study also shows a weak projection from the posterior insular cortex to the pPVT (Shi and Cassell 1998) , but it is difficult to get an appreciation of the extent of insular innervations of the pPVT from that study	posterior insular cortex	pPVT

## Sheet: PMIDs of Annotated Papers
ID	PMID	Title
1	10884340	A Cholecystokinin-Mediated Pathway to the Paraventricular Thalamus Is Recruited in Chronically Stressed Rats and Regulates Hypothalamic-Pituitary-Adrenal Function
2	12000546	Lesions of the posterior paraventricular thalamus block habituation of hypothalamic-pituitary-adrenal responses to repeated restraint.
3	10642829	The paraventricular nucleus of the thalamus alters rhythms in core temperature and energy balance in a state-dependent manner
4	10188633	Stress induces Fos expression in neurons of the thalamic paraventricular nucleus that innervate limbic forebrain sites.
5	22433299	Orexin signaling in the paraventricular thalamic nucleus modulates mesolimbic dopamine and hedonic feeding in the rat.
6	21971160	Orexins/Hypocretins Act in the Posterior Paraventricular Thalamic Nucleus During Repeated Stress to Regulate Facilitation to Novel Stress
7	22982687	Putative genes mediating the effects of orexins in the posterior paraventricular thalamus on neuroendocrine and behavioral adaptations to repeated stress.
8	19085970	The Paraventricular Thalamic Nucleus : Subcortical Connections and Innervation by Serotonin, Orexin and Corticotropin-Releasing Hormone in Macaque Monkeys
9	24860449	Intrinsic properties and neuropharmacology of midline paraventricular thalamic nucleus neurons
10	20045021	Changes in emotional behavior produced by orexin microinjections in the paraventricular nucleus of the thalamus
11	24765071	The paraventricular nucleus of the thalamus is recruited by both natural rewards and drugs of abuse: recent evidence of a pivotal role for orexin/hypocretin signaling in this thalamic nucleus in drug-seeking behavior.
12	16797851	Suprachiasmatic nucleus communicates with anterior thalamic paraventricular nucleus neurons via rapid glutamatergic and gabaergic neurotransmission: state-dependent response patterns observed in vitro
13	21073922	The participation of a neurocircuit from the paraventricular thalamus to amygdala in the depressive like behavior
14	22086160	Sources of inputs to the anterior and posterior aspects of the paraventricular nucleus of the thalamus
