# Supplementary material for: Automated Neuroanatomical Relation Extraction: A Linguistically Motivated Approach with a PVT Connectivity Graph Case Study
Source: Front Neuroinform. 2016 Sep 21;10:39. doi: 10.3389/fninf.2016.00039 (PMC5030238; doi:10.3389/fninf.2016.00039)
Supplement: Data Sheet 7 — PVT—Direction Annotated. [file DataSheet7.xlsx]

## Sheet: PVT- Direction Annotations 
entity1	direction	entity2	sentence
pvt	-->	prelimbic	"For example , the thalamic paraventricular nucleus (PVT) specifically innervates the ventral aspects of the prefrontal cortex (PFC) , including the infralimbic and prelimbic cortices , thus contrasting with the projections of the central medial thalamic nucleus (Berendse and Groenewegen , 1990 , 1991 ; Moga et al , 1995) ."
pvt	-->	infralimbic	"For example , the thalamic paraventricular nucleus (PVT) specifically innervates the ventral aspects of the prefrontal cortex (PFC) , including the infralimbic and prelimbic cortices , thus contrasting with the projections of the central medial thalamic nucleus (Berendse and Groenewegen , 1990 , 1991 ; Moga et al , 1995) ."
pvt	-->	prefrontal cortex	"For example , the thalamic paraventricular nucleus (PVT) specifically innervates the ventral aspects of the prefrontal cortex (PFC) , including the infralimbic and prelimbic cortices , thus contrasting with the projections of the central medial thalamic nucleus (Berendse and Groenewegen , 1990 , 1991 ; Moga et al , 1995) ."
pvt	-->	central nucleus of the amygdala	"In particular , the PVT projects to the nucleus accumbens , central and basolateral nuclei of the amygdala and to the lateral septum (Berendse and Groenewegen , 1991 ; Bubser and Deutch , 1998 ; Moga et al , 1995 ; Su and Bentivoglio , 1990 ; Turner and Herkenham , 1991) ."
pvt	-->	nucleus accumbens	"In particular , the PVT projects to the nucleus accumbens , central and basolateral nuclei of the amygdala and to the lateral septum (Berendse and Groenewegen , 1991 ; Bubser and Deutch , 1998 ; Moga et al , 1995 ; Su and Bentivoglio , 1990 ; Turner and Herkenham , 1991) ."
pvt	-->	basolateral nucleus of the amygdala	"In particular , the PVT projects to the nucleus accumbens , central and basolateral nuclei of the amygdala and to the lateral septum (Berendse and Groenewegen , 1991 ; Bubser and Deutch , 1998 ; Moga et al , 1995 ; Su and Bentivoglio , 1990 ; Turner and Herkenham , 1991) ."
pvt	<--	suprachiasmatic nucleus	"In contrast , the use of Fos immunohistochemistry is well suited to assessing the functional impact of stress on the PVT. The PVT receives afferents from the suprachiasmatic nucleus (Kalsbeek et al , 1993 ; Watts et al , 1987) and , therefore , has been conceptually linked to circadian rhythmicities ."
mediodorsal thalamic nucleus	-->	pfc	"We were , therefore , able to exclude from consideration retrogradelylabeled cells with Fos-li nuclei in neurons of the contiguous parataenial thalamic nucleus , which projects to the PFC , NAS and AMG (Berendse and Groenewegen , 1990 , 1991 ; Freedman and Cassell , 1994 ; Su and Bentivoglio , 1990 ; Turner and Herkenham , 1991) and the mediodorsal thalamic nucleus , which innervates the PFC (Gr…
parataenial thalamic nucleus	-->	amg	"We were , therefore , able to exclude from consideration retrogradelylabeled cells with Fos-li nuclei in neurons of the contiguous parataenial thalamic nucleus , which projects to the PFC , NAS and AMG (Berendse and Groenewegen , 1990 , 1991 ; Freedman and Cassell , 1994 ; Su and Bentivoglio , 1990 ; Turner and Herkenham , 1991) and the mediodorsal thalamic nucleus , which innervates the PFC (Gr…
parataenial thalamic nucleus	-->	pfc	"We were , therefore , able to exclude from consideration retrogradelylabeled cells with Fos-li nuclei in neurons of the contiguous parataenial thalamic nucleus , which projects to the PFC , NAS and AMG (Berendse and Groenewegen , 1990 , 1991 ; Freedman and Cassell , 1994 ; Su and Bentivoglio , 1990 ; Turner and Herkenham , 1991) and the mediodorsal thalamic nucleus , which innervates the PFC (Gr…
parataenial thalamic nucleus	-->	nas	"We were , therefore , able to exclude from consideration retrogradelylabeled cells with Fos-li nuclei in neurons of the contiguous parataenial thalamic nucleus , which projects to the PFC , NAS and AMG (Berendse and Groenewegen , 1990 , 1991 ; Freedman and Cassell , 1994 ; Su and Bentivoglio , 1990 ; Turner and Herkenham , 1991) and the mediodorsal thalamic nucleus , which innervates the PFC (Gr…
pvt	-->	pfc	"We have recently reported that about 15 % of PVT neurons that project to the NAS collateralize to also innervate the PFC (Bubser and Deutch , 1998) ; similarly small percentages of PVT neurons collateralize to innervate both the NAS and AMG (Su and Bentivoglio , 1990) ."
pvt	-->	nas	"We have recently reported that about 15 % of PVT neurons that project to the NAS collateralize to also innervate the PFC (Bubser and Deutch , 1998) ; similarly small percentages of PVT neurons collateralize to innervate both the NAS and AMG (Su and Bentivoglio , 1990) ."
PFC	<--	midbrain ventral tegmental area	"The PFC , NAS and AMG are all forebrain regions that receive a dopaminergic innervation derived from neurons in the midbrain ventral tegmental area ."
NAS	<--	midbrain ventral tegmental area	"The PFC , NAS and AMG are all forebrain regions that receive a dopaminergic innervation derived from neurons in the midbrain ventral tegmental area ."
AMG	<--	midbrain ventral tegmental area	"The PFC , NAS and AMG are all forebrain regions that receive a dopaminergic innervation derived from neurons in the midbrain ventral tegmental area ."
pfc	<--	ventral tegmental area	"The PFC , NAS and AMG are all forebrain regions that receive a dopaminergic innervation derived from neurons in the midbrain ventral tegmental area ."
nas	<--	ventral tegmental area	"The PFC , NAS and AMG are all forebrain regions that receive a dopaminergic innervation derived from neurons in the midbrain ventral tegmental area ."
amg	<--	ventral tegmental area	"The PFC , NAS and AMG are all forebrain regions that receive a dopaminergic innervation derived from neurons in the midbrain ventral tegmental area ."
pvt	-->	amg	"The PVT , which provides glutamatergic projections to the PFC , NAS and AMG , receives inputs from reticular formation neurons , some of which collateralize to innervate both the ventral tegmental area and the PVT (Bolton et al , 1993) ."
pvt	-->	pfc	"The PVT , which provides glutamatergic projections to the PFC , NAS and AMG , receives inputs from reticular formation neurons , some of which collateralize to innervate both the ventral tegmental area and the PVT (Bolton et al , 1993) ."
pvt	-->	nas	"The PVT , which provides glutamatergic projections to the PFC , NAS and AMG , receives inputs from reticular formation neurons , some of which collateralize to innervate both the ventral tegmental area and the PVT (Bolton et al , 1993) ."
pvt	<--	reticular formation	"The PVT , which provides glutamatergic projections to the PFC , NAS and AMG , receives inputs from reticular formation neurons , some of which collateralize to innervate both the ventral tegmental area and the PVT (Bolton et al , 1993) ."
ppvth	-->	basolateral nuclei	"In the amygdala , the pPVTh projects only to the central , basomedial and basolateral nuclei w21x , those subnuclei that exhibit increased Fos-ir following acute , novel stress in chronically stressed animals w4x ."
amygdala	-->	scn	"In turn , the amygdala projects to the SCN w23x and , via the bed nucleus of the stria terminalis , to a number of hypothalamic w26x and brainstem structures w15x regulating autonomic function ."
brainstem	-->	pvth	"Thus , it seemed likely that projections from these brainstem cell groups to the PVTh would be important in terms of the functional regulation of HPA activity ."
pvth	<--	brainstem	"In addition , the PVTh also receives afferent input from brainstem catecholamine synthesizing cell bodies (30) ."
ppvth	-->	nucleus accumbens	"The pPVTh also projects specifically to the central nucleus of the amygdala , basomedial and basolateral amygdala and the nucleus accumbens (30 , 34 -- 36) which receive afferent input from brainstem regions ."
ppvth	-->	basolateral amygdala	"The pPVTh also projects specifically to the central nucleus of the amygdala , basomedial and basolateral amygdala and the nucleus accumbens (30 , 34 -- 36) which receive afferent input from brainstem regions ."
ppvth	-->	central nucleus amygdala	"The pPVTh also projects specifically to the central nucleus of the amygdala , basomedial and basolateral amygdala and the nucleus accumbens (30 , 34 -- 36) which receive afferent input from brainstem regions ."
accumbens	<--	brainstem regions	"The pPVTh also projects specifically to the central nucleus of the amygdala , basomedial and basolateral amygdala and the nucleus accumbens (30 , 34 -- 36) which receive afferent input from brainstem regions ."
basolateral amygdala	<--	brainstem regions	"The pPVTh also projects specifically to the central nucleus of the amygdala , basomedial and basolateral amygdala and the nucleus accumbens (30 , 34 -- 36) which receive afferent input from brainstem regions ."
pvth	-->	pvn	"Since there is evidence of some direct projections from the PVTh to the PVN (24) , the possibility remains that the PVTh could modulate HPA activity directly ."
scn	-->	PVT	"SCN projections to PVT were initially reported in studies that presented an overview of the CNS distribution of arginine vasopressin-immunoreactive fibers (Buijs et al , 1978 ; Sofroniew and Weindl , 1978) , a projection that has been subsequently verified with various anatomical tracers (e.g. Watts and Swanson , 1987 ; Watts et al , 1987 ; Peng and Bentivoglio , 2004) ."
dorsal midline thalamus	-->	lateral septum	"An anterograde tracer injection into the dorsal midline thalamus revealed strong projections to the accumbens nucleus , basal amygdala , lateral septum and hypothalamus ."
dorsal midline thalamus	-->	basal amygdala	"An anterograde tracer injection into the dorsal midline thalamus revealed strong projections to the accumbens nucleus , basal amygdala , lateral septum and hypothalamus ."
dorsal midline thalamus	-->	hypothalamus	"An anterograde tracer injection into the dorsal midline thalamus revealed strong projections to the accumbens nucleus , basal amygdala , lateral septum and hypothalamus ."
dorsal midline thalamus	-->	accumbens nucleus	"An anterograde tracer injection into the dorsal midline thalamus revealed strong projections to the accumbens nucleus , basal amygdala , lateral septum and hypothalamus ."
pa	-->	cerebral cortex	"With the advent of more refined tracing techniques , however , it is clear that Pa and other midline and interalaminar nuclei have specific projections to restricted regions of the cerebral cortex Correspondence to : Joseph L. Price Department of Anatomy & Neurobiology Campus Box 8108 Washington University School of Medicine 660 S. Euclid Avenue , St. Louis , MO 63110 Email : (pricej@pcg.wustl.e…
pa	-->	rostromedial caudate nucleus	"Taken together , these cases confirm the anterograde data (OM67 , above) that Pa projects strongly to the accumbens nucleus (especially the shell) and the rostromedial caudate nucleus ."
pa	-->	accumbens nucleus	"Taken together , these cases confirm the anterograde data (OM67 , above) that Pa projects strongly to the accumbens nucleus (especially the shell) and the rostromedial caudate nucleus ."
Pt	-->	accumbens nucleus	"Pt also projects to the accumbens nucleus , but more to the core than the shell ."
pa	-->	amygdala	"These experiments confirm projections from Pa , Pt and other midline nuclei to the amygdala ."
pt	-->	amygdala	"These experiments confirm projections from Pa , Pt and other midline nuclei to the amygdala ."
amygdala	-->	Pa	"Taken together , these experiments confirm that several parts of the amygdala have substantial projections to Pa , with lighter input to other midline nuclei ."
pt	-->	core (of nucleus accumbens)	"The retrograde tracer experiments also suggested that Pa projects primarily to the shell , while Pt may have more projection to the core region of the nucleus ."
Pa	-->	shell (of nucleus accumbens)	"The retrograde tracer experiments also suggested that Pa projects primarily to the shell , while Pt may have more projection to the core region of the nucleus ."
pa	-->	rostral- medial caudate nucleus	"Beyond the accumbens nucleus , Pa and Pt project to the rostral-medial part of the caudate nucleus , which also receives a projection from the medial prefrontal network (Ferry et al , 2000) ."
pt	-->	rostral- medial caudate nucleus	"Beyond the accumbens nucleus , Pa and Pt project to the rostral-medial part of the caudate nucleus , which also receives a projection from the medial prefrontal network (Ferry et al , 2000) ."
pa	-->	central nucleus amygdala	"The present study showed very little projection from Pa to the central nucleus of the amygdala (Ce) , although this nucleus is a major target of Pa in rats (Su and Bentivoglio , 1990 ; Moga et al , 1995 ; Li and Kirouac , 2008) ."
ce	-->	Pa	"Further , an anterograde tracer injection in Ce in the present study labeled a strong projection to posterior Pa (Fig. 10A) ."
entorhinal cortex	<--	Pa	"Studies in rats and cats also found that the entorhinal cortex receives projections from Pa (Yanagihara et al , 1987 ; Moga et al , 1995) ; electrical stimulation of the midline thalamus has further indicated a direct excitatory influence over both the amygdala and the entorhinal cortex (Zhang and Bertram , 2002) ."
dorsal midline thalamus	-->	hypothalamus	"Hypothalamus -- There is a substantial projection from the dorsal midline thalamus to the hypothalamus , which appears from the retrograde tracer labeling to originate primarily in Pa. ."
suprachiasmatic nucleus	-->	pa	"The suprachiasmatic nucleus is well known to project densely to Pa in rats (Watts and Swanson , 1987 ; Watts et al , 1987) ."
parabrachial nucleus	-->	pa	"The present study found a projection from the lateral portion of parabrachial nucleus to the anterior Pa (Fig. 7) ."
external lateral parabrachial subnucleus	-->	pa	"This topography is consistent with findings in rats , in which the external lateral parabrachial subnucleus projects strongly to the anterior Pa and less so to the middle and posterior Pa (Krout and Loewy , 2000a) ."
dorsal raphe nuclei	-->	pa	"Hsu and Price Page 12 HT , it was also demonstrated that 5-HT innervation of Pa originates from both the dorsal and median raphe nuclei (Fig. 9) ."
pa	<--	Ce	"In contrast , the posterior part of Pa receives fibers from Ce (Price and Amaral , 1981 ; this study) ."
amygdala	-->	Pa	"Consistent with this , amygdala projections to Pa have been shown in rats (Cornwall and Phillipson , 1988 ; Chen and Su , 1990) ."
subiculum	-->	Pa	"However , the subiculum and entorhinal cortex were found to project to Pa as well (Aggleton et al , 1986 ; Saunders et al , 2005) and the entorhinal projection to Pa appears to be unique to primates ."
entorhinal cortex	-->	Pa	"However , the subiculum and entorhinal cortex were found to project to Pa as well (Aggleton et al , 1986 ; Saunders et al , 2005) and the entorhinal projection to Pa appears to be unique to primates ."
caudal dr (dorsal raphe n.)	-->	amygdala	"Studies in rats show that the caudal DR projects strongly to limbic structures including the amygdala and hippocampus , while the rostral DR projects more generally to J Comp Neurol ."
caudal dr (dorsal raphe n.)	-->	hippocampus	"Studies in rats show that the caudal DR projects strongly to limbic structures including the amygdala and hippocampus , while the rostral DR projects more generally to J Comp Neurol ."
rostral dr (dorsal raphe n)	-->	neocortex	"Studies in rats show that the caudal DR projects strongly to limbic structures including the amygdala and hippocampus , while the rostral DR projects more generally to the striatum , substantia nigra and neocortex (Imai et al , 1986 ; Commons et al , 2003 ; Abrams et al , 2004) , suggesting that the caudal DR is selectively involved in mediating emotional behavior ."
rostral dr (dorsal raphe n)	-->	striatum	"Studies in rats show that the caudal DR projects strongly to limbic structures including the amygdala and hippocampus , while the rostral DR projects more generally to the striatum , substantia nigra and neocortex (Imai et al , 1986 ; Commons et al , 2003 ; Abrams et al , 2004) , suggesting that the caudal DR is selectively involved in mediating emotional behavior ."
rostral dr (dorsal raphe n)	-->	substantia nigra	"Studies in rats show that the caudal DR projects strongly to limbic structures including the amygdala and hippocampus , while the rostral DR projects more generally to the striatum , substantia nigra and neocortex (Imai et al , 1986 ; Commons et al , 2003 ; Abrams et al , 2004) , suggesting that the caudal DR is selectively involved in mediating emotional behavior ."
Pa	<--	hypothalamic orx (orexin) neurons	"Pa receives a dense innervation from hypothalamic ORX neurons (Peyron et al , 1998 ; this study) , as part of a larger projection of the ORX neurons that includes the subgenual medial prefrontal cortex (which itself is strongly related to Pa , Hsu and Price , 2007) as well as the norepinephrinergic , serotonergic and CRH cell groups (Baldo et al , 2003 ; Saper et al , 2005) ."
pvt	-->	medial prefrontal cortex	"The PVT also innervates areas of the medial prefrontal cortex and basolateral nucleus of the amygdala which in turn exert influence on complex behaviors by way of projections to the extended amygdala (Cardinal et al , 2002) ."
pvt	-->	basolateral nucleus amygdala	"The PVT also innervates areas of the medial prefrontal cortex and basolateral nucleus of the amygdala which in turn exert influence on complex behaviors by way of projections to the extended amygdala (Cardinal et al , 2002) ."
pvt	-->	extended amygdala	"The PVT also innervates areas of the medial prefrontal cortex and basolateral nucleus of the amygdala which in turn exert influence on complex behaviors by way of projections to the extended amygdala (Cardinal et al , 2002) ."
pvt	<--	amygdala	"The PVT receives glutmatergic input from the amygdala and dopaminergic innervations of the ventral tegmental area -LSB- 7 -RSB- ."
pvt	<--	ventral tegmental area	"The PVT receives glutmatergic input from the amygdala and dopaminergic innervations of the ventral tegmental area -LSB- 7 -RSB- ."
prefrontal cortex	-->	pvt	"The results of the present tracing study clearly show that more neurons in the prefrontal cortex and subiculum project to the PVT than neurons from the hypothalamus and brainstem ."
subiculum	-->	pvt	"The results of the present tracing study clearly show that more neurons in the prefrontal cortex and subiculum project to the PVT than neurons from the hypothalamus and brainstem ."
pvt	<--	brainstem regions	"Previous anatomical studies in the rat have also shown that the PVT and other midline and intralaminar nuclei receive afferents from brainstem regions associated with arousal and visceral sensory information (Chen and Su 1990 ; Cornwall and Phillipson 1988a ; Krout et al. 2002 ; Krout and Loewy 2000a , b ; Ruggiero et al. 1998 ; Hsu and Price 2009) and review papers on the PVT have emphasized th…
brainstem	-->	intralaminar nuclei	"Several comprehensive studies have examined the source of brainstem projections to the midline and intralaminar nuclei ."
prefrontal cortex	-->	pvt	"It is also apparent from a number of anterograde studies that some neurons in the prefrontal cortex innervate the PVT (Vertes 2004 ; Sesack et al. 1989 ; Hurley et al. 1991) , but the distribution of cortical neurons projecting to the PVT has not been described ."
ppvt	<--	prelimbic	"This indicates the potential importance of a top -- down influence on the PVT , a view which has largely been overlooked in previous discussions on the anatomy and function of the PVT. We found that both the aPVT and pPVT receive projections from widespread regions of layer 6 of the medial prefrontal cortex including the prelimbic , infralimbic , deep peduncular and cingulate cortices ."
ppvt	<--	cingulate	"This indicates the potential importance of a top -- down influence on the PVT , a view which has largely been overlooked in previous discussions on the anatomy and function of the PVT. We found that both the aPVT and pPVT receive projections from widespread regions of layer 6 of the medial prefrontal cortex including the prelimbic , infralimbic , deep peduncular and cingulate cortices ."
ppvt	<--	infralimbic	"This indicates the potential importance of a top -- down influence on the PVT , a view which has largely been overlooked in previous discussions on the anatomy and function of the PVT. We found that both the aPVT and pPVT receive projections from widespread regions of layer 6 of the medial prefrontal cortex including the prelimbic , infralimbic , deep peduncular and cingulate cortices ."
ppvt	<--	medial prefrontal cortex	"This indicates the potential importance of a top -- down influence on the PVT , a view which has largely been overlooked in previous discussions on the anatomy and function of the PVT. We found that both the aPVT and pPVT receive projections from widespread regions of layer 6 of the medial prefrontal cortex including the prelimbic , infralimbic , deep peduncular and cingulate cortices ."
apvt	<--	prelimbic	"This indicates the potential importance of a top -- down influence on the PVT , a view which has largely been overlooked in previous discussions on the anatomy and function of the PVT. We found that both the aPVT and pPVT receive projections from widespread regions of layer 6 of the medial prefrontal cortex including the prelimbic , infralimbic , deep peduncular and cingulate cortices ."
apvt	<--	cingulate	"This indicates the potential importance of a top -- down influence on the PVT , a view which has largely been overlooked in previous discussions on the anatomy and function of the PVT. We found that both the aPVT and pPVT receive projections from widespread regions of layer 6 of the medial prefrontal cortex including the prelimbic , infralimbic , deep peduncular and cingulate cortices ."
apvt	<--	infralimbic	"This indicates the potential importance of a top -- down influence on the PVT , a view which has largely been overlooked in previous discussions on the anatomy and function of the PVT. We found that both the aPVT and pPVT receive projections from widespread regions of layer 6 of the medial prefrontal cortex including the prelimbic , infralimbic , deep peduncular and cingulate cortices ."
apvt	<--	medial prefrontal cortex	"This indicates the potential importance of a top -- down influence on the PVT , a view which has largely been overlooked in previous discussions on the anatomy and function of the PVT. We found that both the aPVT and pPVT receive projections from widespread regions of layer 6 of the medial prefrontal cortex including the prelimbic , infralimbic , deep peduncular and cingulate cortices ."
ppvt	<--	posterior insular cortex	"For example , the pPVT was found to be distinctively innervated by the anterior most aspect of the prelimbic cortex and the agranular portions of the posterior insular cortex ."
ppvt	<--	prelimbic cortex	"For example , the pPVT was found to be distinctively innervated by the anterior most aspect of the prelimbic cortex and the agranular portions of the posterior insular cortex ."
apvt	<--	ventral subiculum	"In addition , we found that the aPVT was strongly innervated by the ventral subiculum but this projection largely did not involve the pPVT ."
subthalamic nucleus	-->	ppvt	"A specific and considerable projection from the parasubthalamic nucleus to the pPVT has been recently described in an anterograde tracing study specifically devoted to the projections of this area of the lateral hypothalamus (Goto and Swanson 2004) ."
prefrontal cortex	-->	mediodorsal nucleus	"It is well known that the prefrontal cortex sends a dense projection to the mediodorsal nucleus located immediately adjacent to the PVT (Gabbott et al. 2005 ; Sesack et al. 1989 ; Hurley et al. 1991 ; Vertes 2004) and it is possible that the labeled neurons observed in the prefrontal cortex may be due in part to CTb being transported by fibers ending in the mediodorsal nucleus of the thalamus ."
apvt	<--	prelimbic cortex	"First , a large number of labeled neurons was found in the prelimbic cortex following injections of CTb in either the aPVT or pPVT with the pPVT apparently receiving a unique input from anterior portions of the prelimbic cortex ."
prelimbic	-->	ppvt	"A number of anterograde tracing studies have shown that the infralimbic and prelimbic cortices project to the aPVT and pPVT although it is not clear from those studies if the different regions of the medial prefrontal cortex preferentially innervate either the aPVT or pPVT (Sesack et al. 1989 ; Hurley et al. 1991 ; Vertes 2004) ."
prelimbic	-->	apvt	"A number of anterograde tracing studies have shown that the infralimbic and prelimbic cortices project to the aPVT and pPVT although it is not clear from those studies if the different regions of the medial prefrontal cortex preferentially innervate either the aPVT or pPVT (Sesack et al. 1989 ; Hurley et al. 1991 ; Vertes 2004) ."
infralimbic	-->	ppvt	"A number of anterograde tracing studies have shown that the infralimbic and prelimbic cortices project to the aPVT and pPVT although it is not clear from those studies if the different regions of the medial prefrontal cortex preferentially innervate either the aPVT or pPVT (Sesack et al. 1989 ; Hurley et al. 1991 ; Vertes 2004) ."
infralimbic	-->	apvt	"A number of anterograde tracing studies have shown that the infralimbic and prelimbic cortices project to the aPVT and pPVT although it is not clear from those studies if the different regions of the medial prefrontal cortex preferentially innervate either the aPVT or pPVT (Sesack et al. 1989 ; Hurley et al. 1991 ; Vertes 2004) ."
posterior insular cortex	-->	ppvt	"Another anterograde tracing study also shows a weak projection from the posterior insular cortex to the pPVT (Shi and Cassell 1998) , but it is difficult to get an appreciation of the extent of insular innervations of the pPVT from that study ."
ppvt	-->	nucleus accumbens	"Neurons in the aPVT and pPVT send a dense projection to the nucleus accumbens (Li and Kirouac 2008 ; Vertes and Hoover 2008) , an area of the striatum known to modulate motivation and adaptive behaviors (Pennartz et al. 1994 ; Nicola 2007) ."
apvt	-->	nucleus accumbens	"Neurons in the aPVT and pPVT send a dense projection to the nucleus accumbens (Li and Kirouac 2008 ; Vertes and Hoover 2008) , an area of the striatum known to modulate motivation and adaptive behaviors (Pennartz et al. 1994 ; Nicola 2007) ."
ppvt	-->	posterior insular cortex	"The pPVT also projects to the deep peduncular , infralimbic and posterior insular cortices whereas the aPVT projects to the infralimbic , prelimbic and subiculum (Li and Kirouac 2008) , all representing cortical areas involved in complex behaviors and with strong connections to the nucleus accumbens (Groenewegen et al. 1999) ."
ppvt	-->	infralimbic (cortex)	"The pPVT also projects to the deep peduncular , infralimbic and posterior insular cortices whereas the aPVT projects to the infralimbic , prelimbic and subiculum (Li and Kirouac 2008) , all representing cortical areas involved in complex behaviors and with strong connections to the nucleus accumbens (Groenewegen et al. 1999) ."
ppvt	-->	deep peduncular (cortex)	"The pPVT also projects to the deep peduncular , infralimbic and posterior insular cortices whereas the aPVT projects to the infralimbic , prelimbic and subiculum (Li and Kirouac 2008) , all representing cortical areas involved in complex behaviors and with strong connections to the nucleus accumbens (Groenewegen et al. 1999) ."
apvt	-->	prelimbic (cortex)	"The pPVT also projects to the deep peduncular , infralimbic and posterior insular cortices whereas the aPVT projects to the infralimbic , prelimbic and subiculum (Li and Kirouac 2008) , all representing cortical areas involved in complex behaviors and with strong connections to the nucleus accumbens (Groenewegen et al. 1999) ."
apvt	-->	infralimbic (cortex)	"The pPVT also projects to the deep peduncular , infralimbic and posterior insular cortices whereas the aPVT projects to the infralimbic , prelimbic and subiculum (Li and Kirouac 2008) , all representing cortical areas involved in complex behaviors and with strong connections to the nucleus accumbens (Groenewegen et al. 1999) ."
apvt	-->	subiculum	"The pPVT also projects to the deep peduncular , infralimbic and posterior insular cortices whereas the aPVT projects to the infralimbic , prelimbic and subiculum (Li and Kirouac 2008) , all representing cortical areas involved in complex behaviors and with strong connections to the nucleus accumbens (Groenewegen et al. 1999) ."
ppvt	<--	(ventral) prefrontal cortex	"Our observation that the pPVT appears to receive a stronger input from the ventral part of the prefrontal cortex (infralimbic and deep peduncular) than does the aPVT , points to the possibility that the pPVT may be specifically associated with response inhibition (extinction) ."
ppvt	-->	dorsolateral subnucleus of the bed nucleus of the stria terminalis	"In addition , we have shown that the pPVT sent a uniquely dense projection to the dorsolateral subnucleus of the bed nucleus of the stria terminalis and the lateral/capsular subnucleus of the central nucleus of the amygdala (Li and Kirouac 2008) , two areas known to regulate negative emotional states and the hypothalamic -- pituitary -- adrenal (HPA) (Herman et al. 2005 ; Davis et al. 2010) ."
pvt	<--	lateral hypothalamic orexin neurons	"The paraventricular thalamus (PVT) , a midline thalamic nucleus , receives dense innervations from lateral hypothalamic orexin neurons (Peyron et al , 1998 ; Kirouac et al , 2005) and is involved in the regulation ofcognition , anxiety , emotionality and addiction behaviors (Huang et al , 2006 ; Li et al , 2009 , 2010a , 2010b and 2011) ."
lateral hypothalamus	-->	paraventricular nucleus of the thalamus	"Orx/Hcrt neurons are predominantly located in the lateral hypothalamus that projects to the paraventricular nucleus of the thalamus (PVT) , a region that has been identified as a `` way-station '' that processes information and then modulates the mesolimbic reward and extrahypothalamic stress systems ."
PVT	<--	brainstem regions	"Neuroanatomical studies have shown that the PVT receives projections from brainstem regions associated with arousal and autonomic nervous system function (Cornwall and Phillipson , 1988b ; Chen and Su , 1990 ; Ruggiero et al , 1998 ; Krout and Loewy , 2000 ; Krout et al , 2002 ; Hsu and Price , 2009) ."
pvt	<--	dorsomedial hypothalamus	"The PVT receives large and distinct inputs from several areas of the hypothalamus , including the suprachiasmatic , arcuate , dorsomedial and ventromedial nuclei and preoptic and lateral hypothalamic areas (Cornwall and Phillipson , 1988a ; Chen and Su , 1990 ; Novak et al , 2000a ; Peng and Bentivoglio , 2004 ; Kirouac et al , 2005 , 2006 ; Otake , 2005 ; Hsu and Price , 2009) , critical struct…
pvt	<--	ventromedial hypothalamus	"The PVT receives large and distinct inputs from several areas of the hypothalamus , including the suprachiasmatic , arcuate , dorsomedial and ventromedial nuclei and preoptic and lateral hypothalamic areas (Cornwall and Phillipson , 1988a ; Chen and Su , 1990 ; Novak et al , 2000a ; Peng and Bentivoglio , 2004 ; Kirouac et al , 2005 , 2006 ; Otake , 2005 ; Hsu and Price , 2009) , critical struct…
pvt	<--	hypothalamus	"The PVT receives large and distinct inputs from several areas of the hypothalamus , including the suprachiasmatic , arcuate , dorsomedial and ventromedial nuclei and preoptic and lateral hypothalamic areas (Cornwall and Phillipson , 1988a ; Chen and Su , 1990 ; Novak et al , 2000a ; Peng and Bentivoglio , 2004 ; Kirouac et al , 2005 , 2006 ; Otake , 2005 ; Hsu and Price , 2009) , critical struct…
pvt	<--	lateral hypothalamus	"The PVT receives large and distinct inputs from several areas of the hypothalamus , including the suprachiasmatic , arcuate , dorsomedial and ventromedial nuclei and preoptic and lateral hypothalamic areas (Cornwall and Phillipson , 1988a ; Chen and Su , 1990 ; Novak et al , 2000a ; Peng and Bentivoglio , 2004 ; Kirouac et al , 2005 , 2006 ; Otake , 2005 ; Hsu and Price , 2009) , critical struct…
pvt	<--	preoptic hypothalamus	"The PVT receives large and distinct inputs from several areas of the hypothalamus , including the suprachiasmatic , arcuate , dorsomedial and ventromedial nuclei and preoptic and lateral hypothalamic areas (Cornwall and Phillipson , 1988a ; Chen and Su , 1990 ; Novak et al , 2000a ; Peng and Bentivoglio , 2004 ; Kirouac et al , 2005 , 2006 ; Otake , 2005 ; Hsu and Price , 2009) , critical struct…
pvt	<--	arcuate hypothalamus	"The PVT receives large and distinct inputs from several areas of the hypothalamus , including the suprachiasmatic , arcuate , dorsomedial and ventromedial nuclei and preoptic and lateral hypothalamic areas (Cornwall and Phillipson , 1988a ; Chen and Su , 1990 ; Novak et al , 2000a ; Peng and Bentivoglio , 2004 ; Kirouac et al , 2005 , 2006 ; Otake , 2005 ; Hsu and Price , 2009) , critical struct…
pvt	<--	suprachiasmatic	"The PVT receives large and distinct inputs from several areas of the hypothalamus , including the suprachiasmatic , arcuate , dorsomedial and ventromedial nuclei and preoptic and lateral hypothalamic areas (Cornwall and Phillipson , 1988a ; Chen and Su , 1990 ; Novak et al , 2000a ; Peng and Bentivoglio , 2004 ; Kirouac et al , 2005 , 2006 ; Otake , 2005 ; Hsu and Price , 2009) , critical struct…
pvt	-->	amygdala	"In fact , the PVT projects to brain regions that are implicated in the control of drug-seeking behavior , such as the nucleus accumbens , amygdala , bed nucleus of the stria terminalis and prefrontal cortex (Moga et al , 1995 ; Bubser and Deutch , 1998 ; Van der Werf et al , 2002) ."
pvt	-->	nucleus accumbens	"In fact , the PVT projects to brain regions that are implicated in the control of drug-seeking behavior , such as the nucleus accumbens , amygdala , bed nucleus of the stria terminalis and prefrontal cortex (Moga et al , 1995 ; Bubser and Deutch , 1998 ; Van der Werf et al , 2002) ."
pvt	-->	prefrontal cortex	"In fact , the PVT projects to brain regions that are implicated in the control of drug-seeking behavior , such as the nucleus accumbens , amygdala , bed nucleus of the stria terminalis and prefrontal cortex (Moga et al , 1995 ; Bubser and Deutch , 1998 ; Van der Werf et al , 2002) ."
pvt	-->	bed nucleus of the stria terminalis	"In fact , the PVT projects to brain regions that are implicated in the control of drug-seeking behavior , such as the nucleus accumbens , amygdala , bed nucleus of the stria terminalis and prefrontal cortex (Moga et al , 1995 ; Bubser and Deutch , 1998 ; Van der Werf et al , 2002) ."
lateral hypothalamus	-->	pvt	"A role for Orx/Hcrt projections from the lateral hypothalamus to the PVT in ethanol seeking is supported by findings that showed that alcohol-related contextual cues activate these neurons (Dayas et al , 2008) ."
pvt	<--	locus coeruleus	"PVT in particular receives noradrenergic fibers from locus coeruleus neurons , adrenergic and dopaminergic innervations from several brainstem and hypothalamic cell groups and a serotonin innervation from the dorsal and median raphe nuclei (Lindvall et al , 1974 ; Swanson and Hartman , 1975 ; Cropper et al , 1984 ; Otake and Ruggerio , 1995) ."
