# Supplementary material for: Automated Neuroanatomical Relation Extraction: A Linguistically Motivated Approach with a PVT Connectivity Graph Case Study
Source: Front Neuroinform. 2016 Sep 21;10:39. doi: 10.3389/fninf.2016.00039 (PMC5030238; doi:10.3389/fninf.2016.00039)
Supplement: Data Sheet 8 — Whitetext—Direction Annotated. [file DataSheet8.xlsx]

## Sheet: WhiteText-Direction Annotations
entity1	direction	entity2	sentence
dorsolateral thalamus	<--	area X	"We conclude that area X neurons projecting to dorsolateral thalamus (DLM) express glutamic acid decarboxylase (GAD) and are thus likely gamma-aminobutyric acid (GABA) ergic ."
perirhinal	<--	median raphe	median raphe (MR) projects moderately to the perirhinal , entorhinal and frontal cortices , but sparingly to remaining regions of cortex .
entorhinal frontal cortices	<--	median raphe	median raphe (MR) projects moderately to the perirhinal , entorhinal and frontal cortices , but sparingly to remaining regions of cortex .
cortical	<--	endopiriform	Several principles of organization were derived : (1) heavy local and long intrinsic connections are present throughout the endopiriform nucleus ; (2) endopiriform efferents target cortical rather than nuclear structures ; (3) extensive projections from the endopiriform nucleus extend to most basal forebrain areas including the piriform cortex , entorhinal cortex , insular cortex , orbital cortex…
endopiriform nucleus	-->	cortical	"Several principles of organization were derived : (1) heavy local and long intrinsic connections are present throughout the endopiriform nucleus ; (2) endopiriform efferents target cortical rather than nuclear structures ; (3) extensive projections from the endopiriform nucleus extend to most basal forebrain areas including the piriform cortex
basal forebrain areas	<--	endopiriform	Several principles of organization were derived : (1) heavy local and long intrinsic connections are present throughout the endopiriform nucleus ; (2) endopiriform efferents target cortical rather than nuclear structures ; (3) extensive projections from the endopiriform nucleus extend to most basal forebrain areas including the piriform cortex , entorhinal cortex , insular cortex , orbital cortex…
basal forebrain areas	<--	endopiriform nucleus	Several principles of organization were derived : (1) heavy local and long intrinsic connections are present throughout the endopiriform nucleus ; (2) endopiriform efferents target cortical rather than nuclear structures ; (3) extensive projections from the endopiriform nucleus extend to most basal forebrain areas including the piriform cortex , entorhinal cortex , insular cortex , orbital cortex…
piriform cortex	<--	endopiriform	Several principles of organization were derived : (1) heavy local and long intrinsic connections are present throughout the endopiriform nucleus ; (2) endopiriform efferents target cortical rather than nuclear structures ; (3) extensive projections from the endopiriform nucleus extend to most basal forebrain areas including the piriform cortex , entorhinal cortex , insular cortex , orbital cortex…
piriform cortex	<--	endopiriform nucleus	Several principles of organization were derived : (1) heavy local and long intrinsic connections are present throughout the endopiriform nucleus ; (2) endopiriform efferents target cortical rather than nuclear structures ; (3) extensive projections from the endopiriform nucleus extend to most basal forebrain areas including the piriform cortex , entorhinal cortex , insular cortex , orbital cortex…
entorhinal cortex	<--	endopiriform	Several principles of organization were derived : (1) heavy local and long intrinsic connections are present throughout the endopiriform nucleus ; (2) endopiriform efferents target cortical rather than nuclear structures ; (3) extensive projections from the endopiriform nucleus extend to most basal forebrain areas including the piriform cortex , entorhinal cortex , insular cortex , orbital cortex…
entorhinal cortex	<--	endopiriform nucleus	Several principles of organization were derived : (1) heavy local and long intrinsic connections are present throughout the endopiriform nucleus ; (2) endopiriform efferents target cortical rather than nuclear structures ; (3) extensive projections from the endopiriform nucleus extend to most basal forebrain areas including the piriform cortex , entorhinal cortex , insular cortex , orbital cortex…
insular cortex	<--	endopiriform	Several principles of organization were derived : (1) heavy local and long intrinsic connections are present throughout the endopiriform nucleus ; (2) endopiriform efferents target cortical rather than nuclear structures ; (3) extensive projections from the endopiriform nucleus extend to most basal forebrain areas including the piriform cortex , entorhinal cortex , insular cortex , orbital cortex…
insular cortex	<--	endopiriform nucleus	Several principles of organization were derived : (1) heavy local and long intrinsic connections are present throughout the endopiriform nucleus ; (2) endopiriform efferents target cortical rather than nuclear structures ; (3) extensive projections from the endopiriform nucleus extend to most basal forebrain areas including the piriform cortex , entorhinal cortex , insular cortex , orbital cortex…
orbital cortex	<--	endopiriform	Several principles of organization were derived : (1) heavy local and long intrinsic connections are present throughout the endopiriform nucleus ; (2) endopiriform efferents target cortical rather than nuclear structures ; (3) extensive projections from the endopiriform nucleus extend to most basal forebrain areas including the piriform cortex , entorhinal cortex , insular cortex , orbital cortex…
orbital cortex	<--	endopiriform nucleus	Several principles of organization were derived : (1) heavy local and long intrinsic connections are present throughout the endopiriform nucleus ; (2) endopiriform efferents target cortical rather than nuclear structures ; (3) extensive projections from the endopiriform nucleus extend to most basal forebrain areas including the piriform cortex , entorhinal cortex , insular cortex , orbital cortex…
cortical amygdaloid areas	<--	endopiriform	Several principles of organization were derived : (1) heavy local and long intrinsic connections are present throughout the endopiriform nucleus ; (2) endopiriform efferents target cortical rather than nuclear structures ; (3) extensive projections from the endopiriform nucleus extend to most basal forebrain areas including the piriform cortex , entorhinal cortex , insular cortex , orbital cortex…
cortical amygdaloid areas	<--	endopiriform nucleus	Several principles of organization were derived : (1) heavy local and long intrinsic connections are present throughout the endopiriform nucleus ; (2) endopiriform efferents target cortical rather than nuclear structures ; (3) extensive projections from the endopiriform nucleus extend to most basal forebrain areas including the piriform cortex , entorhinal cortex , insular cortex , orbital cortex…
ventromedial medulla	<--	Brainstem	Brainstem projections to the ventromedial medulla in cat : retrograde transport horseradish peroxidase and immunohistochemical studies .
motor areas cerebral cortex	-->	red nucleus	Although both species have a well-developed cerebellorubral system , they differ in that the red nucleus of rats receives direct input from the motor areas of the cerebral cortex , whereas turtles do not .
lateral geniculate complex	<--	nasal retinal	The projections from nasal retinal sectors were always lightly constructed in the aberrant terminal field , whereas their projections to the lateral geniculate complex remained reasonably strong .
inferior colliculus	<--	dorsal nucleus lateral lemniscus	The purpose of the present study was to determine the development of the projection from the dorsal nucleus of the lateral lemniscus (DNLL) to the inferior colliculus (IC) in rat prior to the onset of hearing (postnatal day 12/13) .
midbrain	-->	nucleus praeeminentialis	Injections into both nucleus ventrolateralis and nucleus medialis identify sites which may be processing information from both the auditory and lateral line systems , including the eighth nerve-recipient descending octaval nucleus , the acoustic division of the midbrain and nucleus praeeminentialis which receives auditory input from the midbrain in midshipman .
thalamic song-control nucleus Uva	<--	tectum	The major efferent projections of as dorsal archistriatum (Ad) are to : (1) the striatum of avian basal ganglia ; (2) a dorsal thalamic zone (including the song-control nuclei dorsomedial nucleus of the posterior thalamus -LSB- DMP -RSB- and dorsolateral nucleus of the medial thalamus -LSB- DLM -RSB-) ; (3) restricted regions within the lateral hypothalamus (stratum cellulare externum -LSB- SCE -…
ipsilateral nucleus laminaris	<--	nucleus magnocellularis	nucleus magnocellularis (NM) projects tonotopically to the dorsal dendrites of ipsilateral nucleus laminaris (NL) neurons and to the ventral dendrites of contralateral nucleus laminaris (NL) neurons .
striate cortex	<--	subcortical	We have examined the origin of the subcortical projections to the superficial layers of the striate cortex in Tupaia glis and Galago senegalensis by using the retrograde transport of HRP .
amygdalostriatal transition area	<--	amygdala	Recently , we observed substantial projections from the amygdala to the amygdalostriatal transition area , which is located dorsal to the central nucleus .
amygdaloid nuclei	<--	amygdalo-piriform transition area	The amygdalo-piriform transition area also projects moderately to other amygdaloid nuclei , including the parvicellular division of the basal nucleus , the anterior cortical nucleus and the nucleus of the lateral olfactory tract .
parvicellular division basal nucleus	<--	amygdalo-piriform transition area	The amygdalo-piriform transition area also projects moderately to other amygdaloid nuclei , including the parvicellular division of the basal nucleus , the anterior cortical nucleus and the nucleus of the lateral olfactory tract .
anterior cortical nucleus	<--	amygdalo-piriform transition area	The amygdalo-piriform transition area also projects moderately to other amygdaloid nuclei , including the parvicellular division of the basal nucleus , the anterior cortical nucleus and the nucleus of the lateral olfactory tract .
nucleus lateral olfactory tract	<--	amygdalo-piriform transition area	The amygdalo-piriform transition area also projects moderately to other amygdaloid nuclei , including the parvicellular division of the basal nucleus , the anterior cortical nucleus and the nucleus of the lateral olfactory tract .
facial nucleus	<--	Hypoglossal internuclear interneurons	Hypoglossal internuclear interneurons projecting to the facial nucleus , as well as those neurons of the parvocellular reticular formation that project to both facial and hypoglossal nuclei , could be involved in oro-facial coordination .
superior inferior lateral divisions ventral posterior complex	-->	area 3a	Our studies demonstrate that area 3a receives input from nuclei associated with the somatosensory system : the superior , inferior and lateral divisions of the ventral posterior complex (ventral posterior complex (VPs) , VPi and VPl , respectively) .
pretectum	<--	intergeniculate leaflet	Putative functions of the various neuromodulator projections from the intergeniculate leaflet (IGL) to pretectum or suprachiasmatic nucleus (SCN) are discussed .
suprachiasmatic nucleus	<--	intergeniculate leaflet	Putative functions of the various neuromodulator projections from the intergeniculate leaflet (IGL) to pretectum or suprachiasmatic nucleus (SCN) are discussed .
dorsolateral neostriatum	<--	cortical areas	Both cortical areas sent dense projections to the dorsolateral neostriatum , but the MI vibrissal representation also projected to regions located more rostrally and medially .
prefrontal cortex	-->	supplementary motor area	In addition , the pre-supplementary motor area (SMA) , but not the supplementary motor area (SMA)proper , receives callosal inputs from the prefrontal cortex .
striate cortex	-->	V2	Pale cytochrome oxidase stripes in V2 receive the richest projection from macaque striate cortex .
locus coeruleus	-->	dorsolateral area	In all three primates , dorsolateral area (DL) / MT (C) had reciprocal connections with the pulvinar and claustrum ; received afferents from the locus coeruleus , dorsal raphe , nucleus annularis , central superior nucleus , pontine reticular formation , lateral geniculate nucleus , paracentral nucleus , central medial nucleus , lateral hypothalamus , basal nucleus of the amygdala and basal nucle…
dorsal raphe	-->	dorsolateral area	In all three primates , dorsolateral area (DL) / MT (C) had reciprocal connections with the pulvinar and claustrum ; received afferents from the locus coeruleus , dorsal raphe , nucleus annularis , central superior nucleus , pontine reticular formation , lateral geniculate nucleus , paracentral nucleus , central medial nucleus , lateral hypothalamus , basal nucleus of the amygdala and basal nucle…
nucleus annularis	-->	dorsolateral area	In all three primates , dorsolateral area (DL) / MT (C) had reciprocal connections with the pulvinar and claustrum ; received afferents from the locus coeruleus , dorsal raphe , nucleus annularis , central superior nucleus , pontine reticular formation , lateral geniculate nucleus , paracentral nucleus , central medial nucleus , lateral hypothalamus , basal nucleus of the amygdala and basal nucle…
central superior nucleus	-->	dorsolateral area	In all three primates , dorsolateral area (DL) / MT (C) had reciprocal connections with the pulvinar and claustrum ; received afferents from the locus coeruleus , dorsal raphe , nucleus annularis , central superior nucleus , pontine reticular formation , lateral geniculate nucleus , paracentral nucleus , central medial nucleus , lateral hypothalamus , basal nucleus of the amygdala and basal nucle…
pontine reticular formation	-->	dorsolateral area	In all three primates , dorsolateral area (DL) / MT (C) had reciprocal connections with the pulvinar and claustrum ; received afferents from the locus coeruleus , dorsal raphe , nucleus annularis , central superior nucleus , pontine reticular formation , lateral geniculate nucleus , paracentral nucleus , central medial nucleus , lateral hypothalamus , basal nucleus of the amygdala and basal nucle…
lateral geniculate nucleus	-->	dorsolateral area	In all three primates , dorsolateral area (DL) / MT (C) had reciprocal connections with the pulvinar and claustrum ; received afferents from the locus coeruleus , dorsal raphe , nucleus annularis , central superior nucleus , pontine reticular formation , lateral geniculate nucleus , paracentral nucleus , central medial nucleus , lateral hypothalamus , basal nucleus of the amygdala and basal nucle…
paracentral nucleus	-->	dorsolateral area	In all three primates , dorsolateral area (DL) / MT (C) had reciprocal connections with the pulvinar and claustrum ; received afferents from the locus coeruleus , dorsal raphe , nucleus annularis , central superior nucleus , pontine reticular formation , lateral geniculate nucleus , paracentral nucleus , central medial nucleus , lateral hypothalamus , basal nucleus of the amygdala and basal nucle…
central medial nucleus	-->	dorsolateral area	In all three primates , dorsolateral area (DL) / MT (C) had reciprocal connections with the pulvinar and claustrum ; received afferents from the locus coeruleus , dorsal raphe , nucleus annularis , central superior nucleus , pontine reticular formation , lateral geniculate nucleus , paracentral nucleus , central medial nucleus , lateral hypothalamus , basal nucleus of the amygdala and basal nucle…
lateral hypothalamus	-->	dorsolateral area	In all three primates , dorsolateral area (DL) / MT (C) had reciprocal connections with the pulvinar and claustrum ; received afferents from the locus coeruleus , dorsal raphe , nucleus annularis , central superior nucleus , pontine reticular formation , lateral geniculate nucleus , paracentral nucleus , central medial nucleus , lateral hypothalamus , basal nucleus of the amygdala and basal nucle…
basal nucleus amygdala	-->	dorsolateral area	In all three primates , dorsolateral area (DL) / MT (C) had reciprocal connections with the pulvinar and claustrum ; received afferents from the locus coeruleus , dorsal raphe , nucleus annularis , central superior nucleus , pontine reticular formation , lateral geniculate nucleus , paracentral nucleus , central medial nucleus , lateral hypothalamus , basal nucleus of the amygdala and basal nucle…
basal nucleus Meynert/substantia innominata	-->	dorsolateral area	In all three primates , dorsolateral area (DL) / MT (C) had reciprocal connections with the pulvinar and claustrum ; received afferents from the locus coeruleus , dorsal raphe , nucleus annularis , central superior nucleus , pontine reticular formation , lateral geniculate nucleus , paracentral nucleus , central medial nucleus , lateral hypothalamus , basal nucleus of the amygdala and basal nucle…
antennal lobe	<--	olfactory	As in the adult fly , larval olfactory afferents project into the (larval) antennal lobe (LAL) , where they synapse onto local interneurons and projection neurons , whereas gustatory afferents terminate essentially in the tritocerebral-subesophageal (TR-SOG) region .
OHC	<--	Olivocochlear	The results in mouse showed that (1) there are prominent gamma-aminobutyric acid (GABA) ergic , cholinergic and calcitonin gene-related peptide (CGRP) ergic innervations in the OHC and IHC regions , (2) gamma-aminobutyric acid (GABA) and calcitonin gene-related peptide (CGRP) are extensively colocalized with acetylcholine (ACh) in all Olivocochlear (OC) terminals in the IHC and OHC areas , (3) th…
deep nuclei	<--	supraoculomotor	The fact that the projection from the deep nuclei is primarily contralateral , while the supraoculomotor projection to the deep nuclei is primarily ipsilateral , suggests that this may not be a simple feedback system , but may instead be involved in balancing the gains in the two eyes .
motor cortex	<--	centromedian	Additional studies with retrograde double-labeling methods show that distinct cell groups within centromedian (CM) project to the motor cortex and the striatum .
striatum	<--	centromedian	Additional studies with retrograde double-labeling methods show that distinct cell groups within centromedian (CM) project to the motor cortex and the striatum .
striate-recipient zone pulvinar nucleus	<--	parabigeminal nucleus	A projection from the parabigeminal nucleus (Pbg) to the striate-recipient zone of the pulvinar nucleus in the prosimian Galago was identified by anterograde and retrograde transport methods .
S-I	<--	anterior pulvinar	anterior pulvinar (AP) neurons project to S-I , S-II and PV in somatotopic patterns .
rostral part anteromedial nucleus	<--	ventral region	The dorsal region of the pars mediana of the mammillary nucleus (MM) projects to the interanteromedial nucleus (Ianteromedial nucleus (AM)) , whereas the ventral region projects to the rostral part of the anteromedial nucleus (AM) .
central medial segments MD	<--	piriform cortex	The piriform cortex (PC) projections to the central and medial segments of MD and to the lateral orbital cortex (LO) and the ventral and posterior agranular insular cortices (AIv and AIp) are topographically organized , such that more caudal parts of piriform cortex (PC) tend to project more medially in MD and more caudally within the orbital/insular cortex .
temporal anterior area	<--	Pv	Pv also projects to a temporal anterior area , TA .
pituitary	<--	hypothalamus caudalis	Of the cells in hypothalamus caudalis (Hc) that project to the pituitary , almost all (96 %) are small and the remainder are medium-sized .
caudal agranular regions frontal cortex	<--	mediodorsal	However , recent studies in the monkey have documented projections from mediodorsal (MD) to the more caudal , agranular regions of the frontal cortex , suggesting that the connections of mediodorsal (MD) may be characterized by a breadth of distribution and diversity of functional roles too great to be useful as a unifying and defining feature for a specific cortical territory .
anterior limbic area	<--	nucleus diagonal band	The medial septal nucleus also sends fibers to the midbrain (the ventral tegmental area and raphe nuclei) and to the parataenial nucleus of the thalamus , while the nucleus of the diagonal band has an additional projection to the anterior limbic area .
octavolateral organs	-->	anterior octaval nucleus	The anterior octaval nucleus receives partially segregated inputs from the octavolateral organs .
area PG-Opt	<--	area TPO-3	In addition , a substantial number of projections from area TPO-3 (TPO) are directed to distal parasensory association areas , area PG-Opt in the inferior parietal lobule , areas Ts1 and Ts2 in the rostral superior temporal gyrus and areas TF and TL in the parahippocampal gyrus .
inferior parietal lobule	<--	area TPO-3	In addition , a substantial number of projections from area TPO-3 (TPO) are directed to distal parasensory association areas , area PG-Opt in the inferior parietal lobule , areas Ts1 and Ts2 in the rostral superior temporal gyrus and areas TF and TL in the parahippocampal gyrus .
medial nucleus trapezoid body	<--	anteroventral cochlear nucleus	Our results show that the projection from the anteroventral cochlear nucleus (aVCN) to the medial nucleus of the trapezoid body (MNTB) is divergent , both when calyces have just been formed and in the adult .
amygdala	<--	hippocampal	The hippocampal projection to the amygdala has been demonstrated to originate in the subiculum and adjacent portion of field CA1 of the Ammon 's horn (Sub/CA1) in the rat ; however , the topographical organization of this pathway is still understudied .
prepacemaker nucleus	<--	caudal nucleus electrosensorius	2) The area causing EOD-frequency rises (nucleus electrosensorius (nE) increases) -- a horizontal band of cells at the dorsal aspect of the caudal nucleus electrosensorius (nE) which receives TSd input and projects to the prepacemaker nucleus (PPn) and vicinity and to the cerebellum ; nucleus electrosensorius (nE) increases stimulation induces slow EOD-frequency rises characteristic of the jammin…
prepacemaker nucleus	<--	caudal nucleus electrosensorius	3) The area causing EOD-frequency falls (nucleus electrosensorius (nE) decreases) -- a horizontal band of cells at the ventral aspect of the caudal nucleus electrosensorius (nE) which receives TSd input and projects only to the prepacemaker nucleus (PPn) and vicinity ; nucleus electrosensorius (nE) decreases stimulation induces slow EOD-frequency falls characteristic of the jamming avoidance resp…
parabrachial nucleus	<--	nucleus solitary tract	Cholecystokinin, galaninand corticotropin-releasing factor-like immunoreactive projections from the nucleus of the solitary tract to the parabrachial nucleus in the rat .
subdivisions parietal lobe	<--	thalamic nuclei	Additionally , in an attempt to determine whether there is an intranuclear specificity of projections from individual thalamic nuclei to different subdivisions of the parietal lobe , multiple retrograde fluorescent tracers were injected into the rostral to caudal sectors of the parietal lobe of the same animal .
medial frontal polar anterior piriform	<--	reuniens	Specifically , reuniens (RE) projects strongly to the medial frontal polar , anterior piriform , medial and ventral orbital , anterior cingulate , prelimbic , infralimbic , insular , perirhinal and entorhinal cortices as well as to CA1 , dorsal and ventral subiculum and parasubiculum of the hippocampus .
medial ventral orbital	<--	reuniens	Specifically , reuniens (RE) projects strongly to the medial frontal polar , anterior piriform , medial and ventral orbital , anterior cingulate , prelimbic , infralimbic , insular , perirhinal and entorhinal cortices as well as to CA1 , dorsal and ventral subiculum and parasubiculum of the hippocampus .
anterior cingulate	<--	reuniens	Specifically , reuniens (RE) projects strongly to the medial frontal polar , anterior piriform , medial and ventral orbital , anterior cingulate , prelimbic , infralimbic , insular , perirhinal and entorhinal cortices as well as to CA1 , dorsal and ventral subiculum and parasubiculum of the hippocampus .
prelimbic infralimbic insular perirhinal entorhinal cortices	<--	reuniens	Specifically , reuniens (RE) projects strongly to the medial frontal polar , anterior piriform , medial and ventral orbital , anterior cingulate , prelimbic , infralimbic , insular , perirhinal and entorhinal cortices as well as to CA1 , dorsal and ventral subiculum and parasubiculum of the hippocampus .
hypothalamus	<--	spinal cord	Recently , a direct projection from the spinal cord to the hypothalamus was demonstrated in rats .
isthmo-optic nucleus	<--	tectal	Distribution , laminar location and morphology of tectal neurons projecting to the isthmo-optic nucleus and the nucleus isthmi , pars parvocellularis in the pigeon (Columba livia) and chick (Gallus domesticus) : a retrograde labelling study .
nucleus isthmi	<--	tectal	Distribution , laminar location and morphology of tectal neurons projecting to the isthmo-optic nucleus and the nucleus isthmi , pars parvocellularis in the pigeon (Columba livia) and chick (Gallus domesticus) : a retrograde labelling study .
spinal trigeminal nucleus	-->	cochlear nucleus	Projections of glutamatergic somatosensory and auditory fibers to the cochlear nucleus (CN) are mostly nonoverlapping : projections from the spinal trigeminal nucleus (Sp5) terminate primarily in the granule cell domains (GCD) of cochlear nucleus (CN) , whereas type I auditory nerve fibers (ANFs) project to the magnocellular areas of the Vcochlear nucleus (CN) (Vcochlear nucleus (CN) m) and deep …
dorsolateral lateral peripedunuclar nuclei	<--	second auditory area	The second auditory area , AII and the adjacent auditory association areas of the superior temporal gyrus (STG) and supratemporal plane (STP) contributed modest projections to the dorsolateral , lateral and peripedunuclar nuclei , but generally spared the extreme dorsolateral nucleus .
dorsolateral lateral peripedunuclar nuclei	<--	AII	The second auditory area , AII and the adjacent auditory association areas of the superior temporal gyrus (STG) and supratemporal plane (STP) contributed modest projections to the dorsolateral , lateral and peripedunuclar nuclei , but generally spared the extreme dorsolateral nucleus .
dorsolateral lateral peripedunuclar nuclei	<--	auditory association areas superior temporal gyrus	The second auditory area , AII and the adjacent auditory association areas of the superior temporal gyrus (STG) and supratemporal plane (STP) contributed modest projections to the dorsolateral , lateral and peripedunuclar nuclei , but generally spared the extreme dorsolateral nucleus .
periaqueductal gray	<--	preoptic area	Sex differences in projections from preoptic area aromatase cells to the periaqueductal gray in Japanese quail .
medial striatum	-->	ventral tegmental area	The medial striatum (MSt) , but not Area X , projects to the ventral tegmental area (VTA) and SNc , but neither medial striatum (MSt) nor Area X projects to the substantia nigra pars reticulata (SNr) .
medial striatum	-->	SNc	The medial striatum (MSt) , but not Area X , projects to the ventral tegmental area (VTA) and SNc , but neither medial striatum (MSt) nor Area X projects to the substantia nigra pars reticulata (SNr) .
pallidal structures	<--	dorsal striatal	This striatal output appears to remain segregated from the dorsal striatal efferent projections to pallidal structures .
ventral area telencephalon	<--	gustatory/visceral nucleus	Numerous growth hormone-releasing hormone-like peptides (GHRH-LP)immunoreactive fibers (also labeled by both antisera) probably originate from the gustatory/visceral nucleus to innervate the ventral area of the telencephalon , preglomerular nuclei , torus lateralis and hypothalamic diffuse nucleus , habenula , torus semicircularis and dorsolateral funiculus of the spinal cord .
preglomerular nuclei	<--	gustatory/visceral nucleus	Numerous growth hormone-releasing hormone-like peptides (GHRH-LP)immunoreactive fibers (also labeled by both antisera) probably originate from the gustatory/visceral nucleus to innervate the ventral area of the telencephalon , preglomerular nuclei , torus lateralis and hypothalamic diffuse nucleus , habenula , torus semicircularis and dorsolateral funiculus of the spinal cord .
torus lateralis	<--	gustatory/visceral nucleus	Numerous growth hormone-releasing hormone-like peptides (GHRH-LP)immunoreactive fibers (also labeled by both antisera) probably originate from the gustatory/visceral nucleus to innervate the ventral area of the telencephalon , preglomerular nuclei , torus lateralis and hypothalamic diffuse nucleus , habenula , torus semicircularis and dorsolateral funiculus of the spinal cord .
cortical region	<--	ventral division	Conversely , the ventral division (medial geniculate body (MGB) v) projects to the low-frequency , but not the high-frequency , cortical region .
neostriatum	<--	cortex	Bilateral projections from rat MI whisker cortex to the neostriatum , thalamus and claustrum : forebrain circuits for modulating whisking behavior .
thalamus	<--	cortex	Bilateral projections from rat MI whisker cortex to the neostriatum , thalamus and claustrum : forebrain circuits for modulating whisking behavior .
claustrum	<--	cortex	Bilateral projections from rat MI whisker cortex to the neostriatum , thalamus and claustrum : forebrain circuits for modulating whisking behavior .
paraventricular nucleus hypothalamus	<--	caudal medullary	Inhibin beta , somatostatin and enkephalin immunoreactivities coexist in caudal medullary neurons that project to the paraventricular nucleus of the hypothalamus .
hippocampus	-->	lateral septal area	The results are summarized as follows : 1) The same lateral septal area (LSA) somatospiny neurons receive synaptic inputs from the hippocampus and technique (TH) immunoreactive fibers which form pericellular baskets around these cells .
olfactory bulb	<--	locus coeruleus	Postnatal development of the noradrenergic projection from locus coeruleus to the olfactory bulb in the rat .
mammillary bodies	<--	hippocampal	The proposal that separate populations of subicular cells provide the direct hippocampal projections to the mammillary bodies and anterior thalamic nuclei was tested by placing two different fluorescent tracers in these two sites .
primary centers	<--	medullary structures	In addition to descending projections from the secondary general visceral nucleus (SVN) and medullary structures to the primary centers , long descending pathways to the secondary general visceral nucleus (SVN) , nucleus of Cajal (NCC) and area postrema (AP) were found to originate from the pVN , nucleus of the lateral recess , posterior thalamic nucleus and preoptic area .
secondary general visceral nucleus	-->	primary centers	In addition to descending projections from the secondary general visceral nucleus (SVN) and medullary structures to the primary centers , long descending pathways to the secondary general visceral nucleus (SVN) , nucleus of Cajal (NCC) and area postrema (AP) were found to originate from the pVN , nucleus of the lateral recess , posterior thalamic nucleus and preoptic area .
nucleus laminaris	<--	superior olivary nucleus	In vivo injection of AlexaFluor 568 dextran amine into superior olivary nucleus (SON) demonstrated a coarse topographic projection from superior olivary nucleus (SON) to nucleus laminaris (NL) .
dorsal lateral geniculate nucleus	<--	retinal	The prenatal development of the rabbit 's retinal projections to the dorsal lateral geniculate nucleus (dLGN) was studied by using anterograde axonal transport of HRP injected intraocularly .
interpeduncular nucleus	<--	MHb	MHb efferents form the core portion of the fasciculus retroflexus and pass to the interpeduncular nucleus (IP) in which they terminate in a topographic pattern that refects 90 degrees rotations such that dorsal MHb projects to lateral interpeduncular nucleus (IP) , medial MHb to ventral and lateral MHb to dorsal interpeduncular nucleus (IP) .
lateral interpeduncular nucleus	<--	MHb	MHb efferents form the core portion of the fasciculus retroflexus and pass to the interpeduncular nucleus (IP) in which they terminate in a topographic pattern that refects 90 degrees rotations such that dorsal MHb projects to lateral interpeduncular nucleus (IP) , medial MHb to ventral and lateral MHb to dorsal interpeduncular nucleus (IP) .
medial telencephalic hemisphere	<--	paraventricular organ	In Protopterus , the paraventricular organ projects to the medial telencephalic hemisphere , but not to the dorsal roof .
cerebral hemisphere	<--	cortical	On the basis of an estimate of approximately 3 billion neurons in the monkey cortex (Shariff , ' 53) , we estimate that between 2 and 3 % of all cortical neurons project to the opposite cerebral hemisphere .
intermediolateral cell column	<--	A5	In contradiction to previous statements about the distribution of descending noradrenergic (NA) axons , we have recently proposed that in the rat locus coeruleus (LC) neurons project primarily to the dorsal horn and intermediate zone , whereas A5 and A7 neurons project to somatic motoneurons and the intermediolateral cell column .
granular visual area Oc1	-->	AGm	The granular visual area Oc1 projects almost exclusively to mid and caudal AGm .
mid caudal AGm	<--	granular visual area Oc1	The granular visual area Oc1 projects almost exclusively to mid and caudal AGm .
parahippocampal cortex	<--	subcortical areas	The results of these experiments demonstrate that , with the exception of the claustrum , these subcortical areas project mainly to the superficial layers I-III and the lamina dissecans of the parahippocampal cortex and to a lesser degree to the deep layers V and VI .
Frontal eye field	-->	midbrain	Frontal eye field (FEF) projections to the midbrain and pons were studied in nine macaque monkeys that were used to study Frontal eye field (FEF) projections to the striatum and thalamus
Frontal eye field	-->	pons	Frontal eye field (FEF) projections to the midbrain and pons were studied in nine macaque monkeys that were used to study Frontal eye field (FEF) projections to the striatum and thalamus
striatum	<--	Frontal eye field	Frontal eye field (FEF) projections to the midbrain and pons were studied in nine macaque monkeys that were used to study Frontal eye field (FEF) projections to the striatum and thalamus
lateral part bed nucleus stria terminalis	-->	dorsal substantia innominata	The dorsal substantia innominata (SI) receives selective innervation from the lateral part of the bed nucleus of the stria terminalis , the central and basolateral nuclei of the amygdala , the fundus of the striatum , distinctive perifornical and caudolateral zones of the lateral hypothalamus and caudal brainstem structures including the dorsal raphe nucleus , parabrachial nucleus and nucleus of …
central basolateral nuclei amygdala	-->	dorsal substantia innominata	The dorsal substantia innominata (SI) receives selective innervation from the lateral part of the bed nucleus of the stria terminalis , the central and basolateral nuclei of the amygdala , the fundus of the striatum , distinctive perifornical and caudolateral zones of the lateral hypothalamus and caudal brainstem structures including the dorsal raphe nucleus , parabrachial nucleus and nucleus of …
fundus striatum	-->	dorsal substantia innominata	The dorsal substantia innominata (SI) receives selective innervation from the lateral part of the bed nucleus of the stria terminalis , the central and basolateral nuclei of the amygdala , the fundus of the striatum , distinctive perifornical and caudolateral zones of the lateral hypothalamus and caudal brainstem structures including the dorsal raphe nucleus , parabrachial nucleus and nucleus of …
caudolateral zones lateral hypothalamus	-->	dorsal substantia innominata	The dorsal substantia innominata (SI) receives selective innervation from the lateral part of the bed nucleus of the stria terminalis , the central and basolateral nuclei of the amygdala , the fundus of the striatum , distinctive perifornical and caudolateral zones of the lateral hypothalamus and caudal brainstem structures including the dorsal raphe nucleus , parabrachial nucleus and nucleus of …
caudal brainstem structures	-->	dorsal substantia innominata	The dorsal substantia innominata (SI) receives selective innervation from the lateral part of the bed nucleus of the stria terminalis , the central and basolateral nuclei of the amygdala , the fundus of the striatum , distinctive perifornical and caudolateral zones of the lateral hypothalamus and caudal brainstem structures including the dorsal raphe nucleus , parabrachial nucleus and nucleus of …
dorsal raphe nucleus	-->	dorsal substantia innominata	The dorsal substantia innominata (SI) receives selective innervation from the lateral part of the bed nucleus of the stria terminalis , the central and basolateral nuclei of the amygdala , the fundus of the striatum , distinctive perifornical and caudolateral zones of the lateral hypothalamus and caudal brainstem structures including the dorsal raphe nucleus , parabrachial nucleus and nucleus of …
parabrachial nucleus	-->	dorsal substantia innominata	The dorsal substantia innominata (SI) receives selective innervation from the lateral part of the bed nucleus of the stria terminalis , the central and basolateral nuclei of the amygdala , the fundus of the striatum , distinctive perifornical and caudolateral zones of the lateral hypothalamus and caudal brainstem structures including the dorsal raphe nucleus , parabrachial nucleus and nucleus of …
nucleus solitary tract	-->	dorsal substantia innominata	The dorsal substantia innominata (SI) receives selective innervation from the lateral part of the bed nucleus of the stria terminalis , the central and basolateral nuclei of the amygdala , the fundus of the striatum , distinctive perifornical and caudolateral zones of the lateral hypothalamus and caudal brainstem structures including the dorsal raphe nucleus , parabrachial nucleus and nucleus of …
cuneate nucleus	<--	brainstem	To investigate the anatomical substrate for these descending effects , brainstem projections to the cuneate nucleus of rats were studied with injections of lectin-conjugated horseradish peroxidase .
pars mediana	<--	lateral septal nucleus	The nucleus of the diagonal band projects bilaterally to the caudomedial region of the mammillary nucleus (MM) , whereas the lateral septal nucleus projects bilaterally to the pars mediana and the mammillary fiber capsule .
inferior colliculus	<--	substantia nigra	Results show that the substantia nigra , pars lateralis , projects to the inferior colliculus ipsilaterally .
basilar pontine nuclei	<--	subcortical	The retrograde transport of the conjugate wheat germ agglutinin-horseradish peroxidase (WGA-HRP) was used in the rat to identify the cell bodies of origin for all subcortical projections to the basilar pontine nuclei (BPN) .
inferior colliculus	<--	dorsal nucleus lateral lemniscus	The fine structure of the projection from the dorsal nucleus of the lateral lemniscus (DNLL) to the inferior colliculus is examined in the cat .
olfactory cortex	<--	retinal	The retinal projection to the olfactory cortex was formed early in regeneration and was maintained to some degree for periods up to 39 weeks .
left inferior colliculus	<--	cochlear nucleus	Lesions of the right cochlea in younger animals (P14 to P24) resulted , after 90 days survival , in an increase in the number of left cochlear nucleus (CN) neurons projecting to the left inferior colliculus (IC) .
substantia nigra pars lateralis	-->	amygdala	The amygdala received innervation mainly from cholecystokininlike-immunoreactive (CCK-I) cell bodies located in the substantia nigra pars lateralis .
medial mammillary nucleus	<--	ventral tegmental nucleus	The ventral tegmental nucleus projects ipsilaterally to the medial mammillary nucleus , except for its median region , in a topographic manner such that the rostrodorsolateral part of the ventral tegmental nucleus projects to the medial quadrant of the medial mammillary nucleus ; the rostroventromedial part projects to the dorsal quadrant ; the caudodorsolateral part projects to the ventral quadr…
superior colliculus	<--	RPO	The RPO projections to the superior colliculus (SCi) and the anterior pretectal nucleus (APN) are particularly pronounced .
anterior pretectal nucleus	<--	RPO	The RPO projections to the superior colliculus (SCi) and the anterior pretectal nucleus (APN) are particularly pronounced .
globus pallidus	<--	striatum	The striatum shows a major projection to the globus pallidus .
basoventral mediodorsal prefrontal cortices	<--	ipsilateral cortical	The sources of ipsilateral cortical afferent projections to basoventral and mediodorsal prefrontal cortices that receive some visual input were studied with retrograde tracers (horseradish peroxidase or fluorescent dyes) in eight rhesus monkeys .
dorsal column nuclei	<--	brainstem	Retrograde labeling of brainstem neurons by horseradish peroxidase demonstrated projections to the dorsal column nuclei (DCN) from the nucleus reticularis paragigantocellularis lateralis and from several raphe nuclei , including nuclei raphe obscurus (RO) , pallidus (RP) and magnus (RM) .
nuclei raphe obscurus	<--	brainstem	Retrograde labeling of brainstem neurons by horseradish peroxidase demonstrated projections to the dorsal column nuclei (DCN) from the nucleus reticularis paragigantocellularis lateralis and from several raphe nuclei , including nuclei raphe obscurus (RO) , pallidus (RP) and magnus (RM) .
subpallial telencephalon	<--	subhabenular zone	The subhabenular zone projects to the subpallial telencephalon and to the tegmentum .
crura I II	<--	prepositus	In the cerebellar cortex , the prepositus projected to restricted regions of crura I and II as well as the caudal vermis and vestibulocerebellum .
caudal vermis	<--	prepositus	In the cerebellar cortex , the prepositus projected to restricted regions of crura I and II as well as the caudal vermis and vestibulocerebellum .
vestibulocerebellum	<--	prepositus	In the cerebellar cortex , the prepositus projected to restricted regions of crura I and II as well as the caudal vermis and vestibulocerebellum .
superior colliculus	<--	Retinal	Retinal projections to the superior colliculus and dorsal lateral geniculate nucleus in the tammar wallaby (Macropus eugenii) : I. Normal topography .
dorsal lateral geniculate nucleus	<--	Retinal	Retinal projections to the superior colliculus and dorsal lateral geniculate nucleus in the tammar wallaby (Macropus eugenii) : I. Normal topography .
anterior bank central sulcus	<--	Thalamic nuclear regions	Thalamic nuclear regions projecting to a restricted zone in the anterior bank of the central sulcus are recipients of cerebellar and somatosensory outputs .
cochlear nuclear complex	<--	periolivary nuclei	The autoradiographic data corroborated the main results from the horseradish peroxidase (HRP) experiments and provided additional information permitting these conclusions : the projections from the periolivary nuclei to the cochlear nuclear complex are organized tonotopically , at least in part ; each periolivary nucleus (and perhaps individual cells) , projects widely throughout the cochlear nuc…
central nucleus	<--	medial superior olive	The medial superior olive , superior paraolivary nucleus and ventral nucleus of the trapezoid body essentially show ipsilateral projections to the central nucleus .
central nucleus	<--	superior paraolivary nucleus	The medial superior olive , superior paraolivary nucleus and ventral nucleus of the trapezoid body essentially show ipsilateral projections to the central nucleus .
central nucleus	<--	ventral nucleus trapezoid body	The medial superior olive , superior paraolivary nucleus and ventral nucleus of the trapezoid body essentially show ipsilateral projections to the central nucleus .
ventral lateral geniculate complex	-->	tectum	Diencephalic projections to the tectum arise from the ventral lateral geniculate complex ipsilaterally and the ventrolateral nucleus , suprapeduncular nucleus and nucleus of the ventral supraoptic decussation bilaterally .
ventrolateral nucleus	-->	tectum	Diencephalic projections to the tectum arise from the ventral lateral geniculate complex ipsilaterally and the ventrolateral nucleus , suprapeduncular nucleus and nucleus of the ventral supraoptic decussation bilaterally .
suprapeduncular nucleus	-->	tectum	Diencephalic projections to the tectum arise from the ventral lateral geniculate complex ipsilaterally and the ventrolateral nucleus , suprapeduncular nucleus and nucleus of the ventral supraoptic decussation bilaterally .
anteroventral cochlear nucleus	-->	olivary nuclei	Both the olivary nuclei receive input from most , if not all , of the dorsoventral extent of the anteroventral cochlear nucleus , implying that both receive input from neurons arrayed across the entire frequency representation of the anteroventral cochlear nucleus .
lateral pulvinar	<--	pretectum	In addition , the pretectum projects to a specific focus in the lateral pulvinar that also has a very dense acetylcholinesterase (AChE) histochemical reaction .
periaqueductal gray	<--	raphe	These data also indicate that approximately 35 % of raphe neurons provide nonserotoninergic projections to the periaqueductal gray (PAG) and superior colliculus .
superior colliculus	<--	raphe	These data also indicate that approximately 35 % of raphe neurons provide nonserotoninergic projections to the periaqueductal gray (PAG) and superior colliculus .
lateral amygdaloid nucleus	<--	perirhinal cortex	A further topography was observed in the projections from the perirhinal cortex to the lateral amygdaloid nucleus .
subiculum	<--	presubiculum	In addition , a minor projection from the presubiculum to the pyramidal cell layer of the subiculum and to the molecular layer of the hippocampal formation was found .
dorsal cap	<--	medial terminal nucleus	The findings also indicate that the medial terminal nucleus (MTN) has a small bilateral , but mainly ipsilateral , projection to the dorsal cap , its ventrolateral outgrowth and the B division of the inferior olivary complex .
rostral medial cortex	<--	lateral segment	In the rat , the lateral segment , which constitutes approximately one-third of mediodorsal nucleus (MD) , projects to a relatively large expanse of rostral medial cortex which is also projected upon by the anteromedial nucleus .
lateral reticular nucleus	<--	spinal cord	The extent and distribution of retrogradely labelled neurons in the spinal cord indicated a substantial and highly ordered projection to the lateral reticular nucleus (LRN) .
medial magnocellular subdivisions ventral anterior (VAmc) mediodorsal (MDmc) nuclei thalamus	<--	substantia nigra	Injections of tritiated leucine into different parts of the substantia nigra (SN) revealed that the medial substantia nigra (SN) projects to the medial magnocellular subdivisions of the ventral anterior (VAmc) and mediodorsal (MDmc) nuclei of the thalamus while the lateral substantia nigra (SN) projects to the more lateral and more posterior part of the VAmc and the paralaminar , parvicellular an…
medial magnocellular subdivisions ventral anterior (VAmc) mediodorsal (MDmc) nuclei thalamus	<--	medial substantia nigra	Injections of tritiated leucine into different parts of the substantia nigra (SN) revealed that the medial substantia nigra (SN) projects to the medial magnocellular subdivisions of the ventral anterior (VAmc) and mediodorsal (MDmc) nuclei of the thalamus while the lateral substantia nigra (SN) projects to the more lateral and more posterior part of the VAmc and the paralaminar , parvicellular an…
posterior part VAmc	<--	substantia nigra	Injections of tritiated leucine into different parts of the substantia nigra (SN) revealed that the medial substantia nigra (SN) projects to the medial magnocellular subdivisions of the ventral anterior (VAmc) and mediodorsal (MDmc) nuclei of the thalamus while the lateral substantia nigra (SN) projects to the more lateral and more posterior part of the VAmc and the paralaminar , parvicellular an…
posterior part VAmc	<--	lateral substantia nigra	Injections of tritiated leucine into different parts of the substantia nigra (SN) revealed that the medial substantia nigra (SN) projects to the medial magnocellular subdivisions of the ventral anterior (VAmc) and mediodorsal (MDmc) nuclei of the thalamus while the lateral substantia nigra (SN) projects to the more lateral and more posterior part of the VAmc and the paralaminar , parvicellular an…
paralaminar parvicellular	<--	substantia nigra	Injections of tritiated leucine into different parts of the substantia nigra (SN) revealed that the medial substantia nigra (SN) projects to the medial magnocellular subdivisions of the ventral anterior (VAmc) and mediodorsal (MDmc) nuclei of the thalamus while the lateral substantia nigra (SN) projects to the more lateral and more posterior part of the VAmc and the paralaminar , parvicellular an…
paralaminar parvicellular	<--	lateral substantia nigra	Injections of tritiated leucine into different parts of the substantia nigra (SN) revealed that the medial substantia nigra (SN) projects to the medial magnocellular subdivisions of the ventral anterior (VAmc) and mediodorsal (MDmc) nuclei of the thalamus while the lateral substantia nigra (SN) projects to the more lateral and more posterior part of the VAmc and the paralaminar , parvicellular an…
densocellular subdivisions mediodorsal nucleus	<--	substantia nigra	Injections of tritiated leucine into different parts of the substantia nigra (SN) revealed that the medial substantia nigra (SN) projects to the medial magnocellular subdivisions of the ventral anterior (VAmc) and mediodorsal (MDmc) nuclei of the thalamus while the lateral substantia nigra (SN) projects to the more lateral and more posterior part of the VAmc and the paralaminar , parvicellular an…
densocellular subdivisions mediodorsal nucleus	<--	lateral substantia nigra	Injections of tritiated leucine into different parts of the substantia nigra (SN) revealed that the medial substantia nigra (SN) projects to the medial magnocellular subdivisions of the ventral anterior (VAmc) and mediodorsal (MDmc) nuclei of the thalamus while the lateral substantia nigra (SN) projects to the more lateral and more posterior part of the VAmc and the paralaminar , parvicellular an…
zona incerta	<--	Rostral levels central gray	Rostral levels of the central gray (CG) send heavier projections to the fields of Forel and the zona incerta , but fewer fibers through the supraoptic decussation , than do caudal levels .
inferior colliculus	<--	trigeminal nuclei	Large pressure injections of horseradish peroxidase (HRP) were used to define the population of cells in the dorsal column and trigeminal nuclei projecting to the entire inferior colliculus .
contralateral ventral nuclei thalamus	<--	cerebellar	The cerebellar projection to the contralateral ventral nuclei of the thalamus terminates in a zone which is separate from that receiving pallidoand nigrothalamic fibers .
nucleus lentiformis mesencephali	-->	tectum	The tectum receives bilateral input from nucleus lentiformis mesencephali , posterolateral tegmental nuclei , anterior tegmental nuclei and periventricular nuclei ; ipsilateral input from nucleus geniculatus pretectalis and lateral geniculate nucleus pars dorsalis ; and contralateral input from dorso-lateral posterior tegmental nucleus and the previously undescribed nucleus reticularis caloris (R…
posterolateral tegmental nuclei	-->	tectum	The tectum receives bilateral input from nucleus lentiformis mesencephali , posterolateral tegmental nuclei , anterior tegmental nuclei and periventricular nuclei ; ipsilateral input from nucleus geniculatus pretectalis and lateral geniculate nucleus pars dorsalis ; and contralateral input from dorso-lateral posterior tegmental nucleus and the previously undescribed nucleus reticularis caloris (R…
anterior tegmental nuclei	-->	tectum	The tectum receives bilateral input from nucleus lentiformis mesencephali , posterolateral tegmental nuclei , anterior tegmental nuclei and periventricular nuclei ; ipsilateral input from nucleus geniculatus pretectalis and lateral geniculate nucleus pars dorsalis ; and contralateral input from dorso-lateral posterior tegmental nucleus and the previously undescribed nucleus reticularis caloris (R…
periventricular nuclei	-->	tectum	The tectum receives bilateral input from nucleus lentiformis mesencephali , posterolateral tegmental nuclei , anterior tegmental nuclei and periventricular nuclei ; ipsilateral input from nucleus geniculatus pretectalis and lateral geniculate nucleus pars dorsalis ; and contralateral input from dorso-lateral posterior tegmental nucleus and the previously undescribed nucleus reticularis caloris (R…
ipsilateral lateral dorsal subdivisions facial nucleus	<--	principal sensory nucleus	While the principal sensory nucleus sends sparse projections to the ipsilateral lateral and dorsal subdivisions of the facial nucleus , the spinal trigeminal nucleus send differential projections to various subdivisions of the facial nucleus depending on their origin with respect to three cytoarchitectonically different subnuclei that compose the spinal trigeminal nucleus .
area MT	<--	inferior pulvinar nucleus	The inferior pulvinar nucleus in turn projects to area MT , a conspicuous subdivision of the temporal cortex .
temporal cortex	<--	inferior pulvinar nucleus	The inferior pulvinar nucleus in turn projects to area MT , a conspicuous subdivision of the temporal cortex .
neocortex	-->	corpus striatum	In mammals , the corpus striatum receives prominent projections from the neocortex and from the intralaminar nuclei of the dorsal thalamus .
inferior olivary nucleus	<--	red nucleus	Particular attention was directed to studying the projection from the red nucleus (RN) to the inferior olivary nucleus (ION) .
area 19	<--	dorsal lateral geniculate nucleus	It was found that the dorsal lateral geniculate nucleus (DLG) projects to area 19 and the anterior portion of area 18 located on the lateral , ventral and ventromedial surfaces of the hemisphere .
anterior portion area 18	<--	dorsal lateral geniculate nucleus	It was found that the dorsal lateral geniculate nucleus (DLG) projects to area 19 and the anterior portion of area 18 located on the lateral , ventral and ventromedial surfaces of the hemisphere .
superior colliculus	<--	cerebellar nuclei	Direct projections from the cerebellar nuclei to the superior colliculus in the rabbit : an HRP study .
superior colliculus	<--	Cerebellar	Cerebellar projections to the superior colliculus in the rabbit were studied by the anterograde and retrograde HRP methods .
medullary relay nucleus	<--	nucleus C	This nucleus , nucleus C , projects densely to the medullary relay nucleus and is hypothesized here to be the command nucleus .
caudate nucleus	<--	thalamic nuclei	The organization of the projections from the intralaminar and other thalamic nuclei to the caudate nucleus (CD) , putamen (PU) , nucleus accumbens (Acc) and olfactory tubercle (TO) were examined in the cat by autoradiography after deposits of 3H-amino acids in individual thalamic nuclei and by retrograde cell labeling after intrastriatal deposits of wheat-germ-conjugated horseradish peroxidase .
dorsal accessory nucleus	-->	spinal cerebellum	The spinal cerebellum (anterior lobe , paramedian lobule and pyramis) receives input from several separate regions in the dorsal accessory nucleus , the medial accessory nucleus and portions of the principal nucleus .
dorsal accessory nucleus	-->	pyramis	The spinal cerebellum (anterior lobe , paramedian lobule and pyramis) receives input from several separate regions in the dorsal accessory nucleus , the medial accessory nucleus and portions of the principal nucleus .
medial accessory nucleus portions principal nucleus	-->	spinal cerebellum	The spinal cerebellum (anterior lobe , paramedian lobule and pyramis) receives input from several separate regions in the dorsal accessory nucleus , the medial accessory nucleus and portions of the principal nucleus .
medial accessory nucleus portions principal nucleus	-->	pyramis	The spinal cerebellum (anterior lobe , paramedian lobule and pyramis) receives input from several separate regions in the dorsal accessory nucleus , the medial accessory nucleus and portions of the principal nucleus .
mediodorsal thalamic nucleus i	-->	frontal lobe	Previous studies in the rat have shown that the neocortical dopaminergic afferents , originating in the mesencephalon , terminate in those areas of the frontal lobe which receive projections from the mediodorsal thalamic nucleus i.e , the prefrontal cortex .
hippocampal formation	<--	lateral supramammillary nucleus	The organization and possible neurotransmitter specificity of a projection from the lateral supramammillary nucleus to the hippocampal formation has been examined with immunohistochemical and axonal transport methods in the adult male rat .
carp auditory midbrain	<--	forebrain nuclei	Three forebrain nuclei project to the carp auditory midbrain .
subiculum	<--	CA2	For example , all parts of fields CA1 , CA2 and CA3 project to the subiculum and at least some parts of these fields send fibers to the preand parasubiculum and to the entorhinal perirhinal , retrosplenial and cingulate areas .
subiculum	<--	CA3	For example , all parts of fields CA1 , CA2 and CA3 project to the subiculum and at least some parts of these fields send fibers to the preand parasubiculum and to the entorhinal perirhinal , retrosplenial and cingulate areas .
nucleus posterioris thalami	-->	facial vagal lobes	Both facial and vagal lobes receive afferent projections from the following central structures : nucleus posterioris thalami , nucleus diffusus lobi inferioris , optic tectum , motor nucleus of the trigeminal nerve , medullary reticular formation and the gray matter of the upper spinal cord .
nucleus diffusus lobi inferioris	-->	facial vagal lobes	Both facial and vagal lobes receive afferent projections from the following central structures : nucleus posterioris thalami , nucleus diffusus lobi inferioris , optic tectum , motor nucleus of the trigeminal nerve , medullary reticular formation and the gray matter of the upper spinal cord .
optic tectum	-->	facial vagal lobes	Both facial and vagal lobes receive afferent projections from the following central structures : nucleus posterioris thalami , nucleus diffusus lobi inferioris , optic tectum , motor nucleus of the trigeminal nerve , medullary reticular formation and the gray matter of the upper spinal cord .
motor nucleus trigeminal nerve	-->	facial vagal lobes	Both facial and vagal lobes receive afferent projections from the following central structures : nucleus posterioris thalami , nucleus diffusus lobi inferioris , optic tectum , motor nucleus of the trigeminal nerve , medullary reticular formation and the gray matter of the upper spinal cord .
medullary reticular formation	-->	facial vagal lobes	Both facial and vagal lobes receive afferent projections from the following central structures : nucleus posterioris thalami , nucleus diffusus lobi inferioris , optic tectum , motor nucleus of the trigeminal nerve , medullary reticular formation and the gray matter of the upper spinal cord .
gray matter upper spinal cord	-->	facial vagal lobes	Both facial and vagal lobes receive afferent projections from the following central structures : nucleus posterioris thalami , nucleus diffusus lobi inferioris , optic tectum , motor nucleus of the trigeminal nerve , medullary reticular formation and the gray matter of the upper spinal cord .
rostral perirhinal regions	<--	Rostral neocortical areas	Rostral neocortical areas project predominantly to rostral perirhinal regions while more caudal neocortical and subicular areas project predominantly to caudal perirhinal regions .
dorsal tegmental field	-->	tectum	The tectum also receives bilateral projections from the dorsal tegmental field , the nucleus of the lateral lemniscus and nucleus isthmi and ipsilateral projections from nucleus profundus mesencephali .
nucleus profundus mesencephali	-->	tectum	The tectum also receives bilateral projections from the dorsal tegmental field , the nucleus of the lateral lemniscus and nucleus isthmi and ipsilateral projections from nucleus profundus mesencephali .
dorsal portions nucleus solitary tract	<--	prefrontal cortex	Specifically , the prefrontal cortex innervates dorsal portions of the nucleus of the solitary tract (NTS) (lateral part of the dorsal division of the medial solitary nucleus , dorsal part of the lateral solitary nucleus and the caudal midline region of the commissural nucleus) , areas which receive relatively sparse subcortical projections .
lateral part dorsal division medial solitary nucleus	<--	prefrontal cortex	Specifically , the prefrontal cortex innervates dorsal portions of the nucleus of the solitary tract (NTS) (lateral part of the dorsal division of the medial solitary nucleus , dorsal part of the lateral solitary nucleus and the caudal midline region of the commissural nucleus) , areas which receive relatively sparse subcortical projections .
dorsal part lateral solitary nucleus	<--	prefrontal cortex	Specifically , the prefrontal cortex innervates dorsal portions of the nucleus of the solitary tract (NTS) (lateral part of the dorsal division of the medial solitary nucleus , dorsal part of the lateral solitary nucleus and the caudal midline region of the commissural nucleus) , areas which receive relatively sparse subcortical projections .
caudal midline region commissural nucleus) areas	<--	prefrontal cortex	Specifically , the prefrontal cortex innervates dorsal portions of the nucleus of the solitary tract (NTS) (lateral part of the dorsal division of the medial solitary nucleus , dorsal part of the lateral solitary nucleus and the caudal midline region of the commissural nucleus) , areas which receive relatively sparse subcortical projections .
hippocampal formation	<--	diencephalon	The distribution of neurons in the basal telencephalon , the diencephalon and the brainstem that project to the hippocampal formation has been analyzed in mature cynomolgus monkeys (Macaca fascicularis) by the injection of horseradish peroxidase into different rostro-caudal levels of the hippocampal formation .
hippocampal formation	<--	brainstem	The distribution of neurons in the basal telencephalon , the diencephalon and the brainstem that project to the hippocampal formation has been analyzed in mature cynomolgus monkeys (Macaca fascicularis) by the injection of horseradish peroxidase into different rostro-caudal levels of the hippocampal formation .
contralateral superior olive	-->	torus semicircularis	Relatively minor projections to the torus semicircularis arise in the contralateral superior olive , ipsilateral dorsal nucleus of the eighth nerve and the ventral division of both the ipsilateral and contralateral eighth nerve nuclei .
superior colliculus	<--	Retinal	Retinal ganglion cell size groups projecting to the superior colliculus and the dorsal lateral geniculate nucleus in the North American opossum .
dorsal lateral geniculate nucleus	<--	Retinal	Retinal ganglion cell size groups projecting to the superior colliculus and the dorsal lateral geniculate nucleus in the North American opossum .
prelimbic infralimbic areas	-->	amygdaloid nucleus	From the medial frontal cortex the central amygdaloid nucleus (AC) receives a hitherto undescribed projection originating in the tenia tecta ; and both the amygdaloid nucleus (AC) and the lateral amygdaloid nucleus (AL) receive fibers from the prelimbic and infralimbic areas .
mediodorsal thalamic nucleus	<--	brainstem	The afferent projections from the brainstem to the mediodorsal thalamic nucleus (MD) were studied in the cat , by means of retrograde transport of horseradish peroxidase .
amygdala	<--	medial preoptic area	The medial preoptic area and medial hypothalamic nuclei , including the paraventricular , ventromedial , arcuate , premammillary and supramammillary nuclei , project most heavily to a region of the amygdala which includes the medial and the medial central nuclei .
medial medial central nuclei	<--	medial preoptic area	The medial preoptic area and medial hypothalamic nuclei , including the paraventricular , ventromedial , arcuate , premammillary and supramammillary nuclei , project most heavily to a region of the amygdala which includes the medial and the medial central nuclei .
tectum mesencephali	-->	Nucleus rotundus	Nucleus rotundus receives an input from the tectum mesencephali , the pretectal area and from the mesencephalic reticular formation .
pretectal area	-->	Nucleus rotundus	Nucleus rotundus receives an input from the tectum mesencephali , the pretectal area and from the mesencephalic reticular formation .
nucleus praeeminentialis dorsalis	<--	posterior lateral line lobe	The posterior lateral line lobe (PLLL) of gymnotoid fish has efferent projections to two midbrain regions : the nucleus praeeminentialis dorsalis (n.P.d.) and the torus semicircularis dorsalis (T.Sd .) .
retrosplenial cortex	<--	subiculum	Ipsilateral projection from the subiculum to the retrosplenial cortex in the guinea pig .
dysgranular retrosplenial area	-->	anterior dorsal nucleus	It appears that the anterior dorsal nucleus receives afferents only from the dysgranular retrosplenial area .
interpeduncular nucleus	<--	medial lateral habenula	The projections from the medial and lateral habenula (Hb) to the interpeduncular nucleus (IPN) were confirmed by tracing anterogradely transported HRP as well .
pulvinar	<--	retina	The modification of the projection from the retina to the pulvinar that occurs after ablation of visual cortex in the newborn cat may contribute to the sparing of visual abilities seen after these lesions .
parahippocampal area	<--	Olfactory bulb	Olfactory bulb projections to the parahippocampal area of the rat .
flocculonodular adjacent cortices	<--	vestibulocerebellar	The organization of vestibulocerebellar projections to the flocculonodular and adjacent cortices were studied in Galago using horseradish peroxidase (HRP) .
medial geniculate	<--	retinal	Orderly anomalous retinal projections to the medial geniculate , ventrobasal and lateral posterior nuclei of the hamster .
ventrobasal lateral posterior nuclei	<--	retinal	Orderly anomalous retinal projections to the medial geniculate , ventrobasal and lateral posterior nuclei of the hamster .
suprachiasmatic nucleus	<--	anterior paraventricular nucleus thalamus	The anterior paraventricular nucleus of the thalamus (PVT) sends projections to the suprachiasmatic nucleus (SCN) ; the dorsomedial and ventromedial hypothalamic nuclei ; the lateral septum ; the bed nucleus of the stria terminalis ; the central and basomedial amygdaloid nuclei ; the anterior olfactory nucleus ; the olfactory tubercle ; the nucleus accumbens ; the infralimbic , piriform and perir…
pontine micturition center	<--	lumbosacral cord	Ultrastructural evidence for a paucity of projections from the lumbosacral cord to the pontine micturition center or M-region in the cat : a new concept for the organization of the micturition reflex with the periaqueductal gray as central relay .
retrohippocampal region	<--	anterior thalamic nuclei	Direct projections from the anterior thalamic nuclei to the retrohippocampal region in the rat .
temporal subiculum	<--	lateral dorsal quadrants	Furthermore , the lateral and dorsal quadrants project to the pyramidal cell layer of the temporal subiculum , whereas the ventral and medial quadrants project more septally .
parietoinsular vestibular cortex	-->	Vestibular nuclei	Vestibular nuclei with a dominant output to the gaze motor system of the brainstem receive efferent connections preferably from the parietoinsular vestibular cortex .
areas 24b	-->	lateral ventral striatum	The lateral ventral striatum receives input primarily from areas 24b , 24b ' and 23b and medial portion of area 24c .
medial portion area 24c	-->	lateral ventral striatum	The lateral ventral striatum receives input primarily from areas 24b , 24b ' and 23b and medial portion of area 24c .
areas 24c	-->	dorsal sensorimotor striatum	In contrast to the ventral striatum , the dorsal sensorimotor striatum receives projections from areas 24c , 24c ' 23c and 31 .
cerebral cortex	-->	red nucleus	The macaque red nucleus receives afferents from two major sources , the cerebral cortex and the deep cerebellar nuclei .
deep cerebellar nuclei	-->	red nucleus	The macaque red nucleus receives afferents from two major sources , the cerebral cortex and the deep cerebellar nuclei .
inferior colliculus	<--	lateral superior olive	We have examined the projection from the lateral superior olive (LSO) to the inferior colliculus (IC) in the ferret , with particular interest in the laterality of the projection and in the effects of unilateral cochlear removal in infancy .
subicular cortices	<--	Rostral parts anterodorsal	Rostral parts of anterodorsal (AD) project equally to all three subicular cortices , whereas neurons in caudal anterodorsal (AD) project primarily to the postsubicular cortex .
striatum	<--	pallial regions	The available evidence indicates that the diverse pallial regions projecting to the striatum in birds , as in mammals , are parts of higher order sensory or motor systems .
nucleus prepositus hypoglossi	-->	dorsal cap	This study shows that the dorsal cap receives a major inhibitory input from the nucleus prepositus hypoglossi , the terminals of which are located at strategic positions on the olivary neurons .
septum	<--	hippocampus	Our results show that there is a considerable remodeling of the projection from the hippocampus to the septum during ontogenetic development .
parabrachial area	<--	spinal cervical enlargement	Organization of the efferent projections from the spinal cervical enlargement to the parabrachial area and periaqueductal gray : a Phaseolus vulgaris-leucoagglutinin (PHA-L) study in the rat .
parabrachial (PB) area	<--	spinal cervical enlargement	The organization of efferent projections from the spinal cervical enlargement to the parabrachial (PB) area and the periaqueductal gray (PAG) was studied in the rat by using microinjections of Phaseolus vulgaris-leucoagglutinin (PHA-L) into different laminae around the C7 level .
cerebellar cortex	<--	ipsilateral pontocerebellar	There are sparse ipsilateral pontocerebellar projections to these same regions of cerebellar cortex .
spinal cord	<--	hypothalamic	The response of immunocytochemically identified hypothalamic axons innervating the rat spinal cord was examined at varying times after cord hemisection in a model of axonal injury using the paraventriculospinal projection .
dorsal column nuclei	-->	lateral cerebellar nucleus	The lateral cerebellar nucleus receives a contralateral input from the dorsal column nuclei .
dorsal lateral geniculate nucleus	<--	retinal	However , the pattern of retinal projections to these degenerated regions of the dorsal lateral geniculate nucleus (dLGN) differs depending upon whether the cortical lesion is incurred early in postnatal life or in adulthood .
brainstem	<--	dorsal raphe nucleus	Early studies that used older tracing techniques reported exceedingly few projections from the dorsal raphe nucleus (DR) to the brainstem .
temporal polar cortex	<--	medial geniculate nucleus	Thus , in the present study , direct projections from the non-laminated portions of the medial geniculate nucleus to the temporal polar cortex and amygdala were examined in the cat by retrograde and anterograde tract-tracing techniques .
amygdala	<--	medial geniculate nucleus	Thus , in the present study , direct projections from the non-laminated portions of the medial geniculate nucleus to the temporal polar cortex and amygdala were examined in the cat by retrograde and anterograde tract-tracing techniques .
subthalamic nucleus	<--	lateral pallidal segment	Comparisons of label transported from uptake of isotope by cells of the medial pallidal segment (MPS) and cells of both pallidal segments , suggest that the lateral pallidal segment (LPS) projects fibers only to the subthalamic nucleus (STN) .
rostral ventrolateral medulla	<--	nucleus robustus	Other relatively sparse , but distinct , projections of nucleus robustus were found to nucleus dorsolateralis anterior thalami , pars medialis , to a narrow region between the superior olivary nucleus and the spinal lemniscus and to the rostral ventrolateral medulla .
central segment mediodorsal nucleus	<--	endopiriform nucleus	The endopiriform nucleus , deep to the prepiriform cortex , projects to the central segment of the mediodorsal nucleus ; this may constitute the major olfactory input into the mediodorsal nucleus , since little or no projection could be demonstrated from the prepiriform cortex itself .
mediodorsal nucleus	<--	endopiriform nucleus	The endopiriform nucleus , deep to the prepiriform cortex , projects to the central segment of the mediodorsal nucleus ; this may constitute the major olfactory input into the mediodorsal nucleus , since little or no projection could be demonstrated from the prepiriform cortex itself .
entorhinal cortex	<--	presubiculum	Regional and laminar organization of projections from the presubiculum and parasubiculum to the entorhinal cortex : an anterograde tracing study in the rat .
entorhinal cortex	<--	parasubiculum	Regional and laminar organization of projections from the presubiculum and parasubiculum to the entorhinal cortex : an anterograde tracing study in the rat .
basilar pontine nuclei	<--	cerebral cortex	In light of the extensive projections from the cerebral cortex to the basilar pontine nuclei (BPN) and nucleus reticularis tegmenti pontis (NRTP) , this axonal system provides the cerebral cortex with a relatively direct route of access to the cerebellar nuclei (CN) via one synapse in the basilar pontine nuclei (BPN) or nucleus reticularis tegmenti pontis (NRTP) .
nucleus reticularis tegmenti pontis	<--	cerebral cortex	In light of the extensive projections from the cerebral cortex to the basilar pontine nuclei (BPN) and nucleus reticularis tegmenti pontis (NRTP) , this axonal system provides the cerebral cortex with a relatively direct route of access to the cerebellar nuclei (CN) via one synapse in the basilar pontine nuclei (BPN) or nucleus reticularis tegmenti pontis (NRTP) .
entopeduncular nucleus	<--	striatal	The results indicate that the striatal projection to the entopeduncular nucleus (EPN)habenular and entopeduncular nucleus (EPN)thalamic parts of the entopeduncular nucleus (EPN) originates from striosome and matrix neurons , respectively .
magnocellular octaval nucleus	<--	Anterior lateral line	Anterior lateral line afferents also project to the magnocellular octaval nucleus .
paraventricular nucleus hypothalamus	<--	caudal medulla	Cholecystokinin activates catecholaminergic neurons in the caudal medulla that innervate the paraventricular nucleus of the hypothalamus in rats .
tectum	<--	Retinal	Retinal projections to dorsal lateral geniculate nucleus (DLGN) and tectum are also well established in snakes , but the status of the tecto-rotundal link of the indirect visual pathway is uncertain .
lateral vestibular nucleus	<--	central cervical nucleus	Spinovestibular projections in the rat , with particular reference to projections from the central cervical nucleus to the lateral vestibular nucleus .
vestibular nuclei	<--	central cervical nucleus	The projections from the central cervical nucleus to the vestibular nuclei were exclusively contralateral to the cells of origin because the axons of the central cervical nucleus neurons cross in the spinal cord .
cochlear nucleus	<--	cuneate nucleus	Mossy fiber projections from the cuneate nucleus to the cochlear nucleus in the rat .
perirhinal cortex	<--	perireuniens nucleus	The perireuniens nucleus selectively projects to the perirhinal cortex .
gustatory cortex	<--	dorsal part VPMpc	The dorsal part of VPMpc projected to the adjacent gustatory cortex .
area 24c	-->	Area Ial	Area Ial received fibers from area 24c .
medial habenula	<--	septal	These data reveal that septal projections to the medial habenula (MHb) , which are normally ipsilateral , respond to a unilateral deafferentation by extending contralateral fibers that cross the midline at the habenular commissure and reinnervate the caudal regions of the nucleus .
inferior olive	<--	somatosensory nuclei	In the cat , somatosensory nuclei send substantial projections to the inferior olive , where they terminate in a somatotopic fashion .
thalamic nuclei	<--	reticular areas	The retrograde transport of Fluorogold revealed a remarkably precise topography of the rostral reticular nucleus (Rt) : different reticular areas were found to project to different thalamic nuclei , or to different rostrocaudal or mediolateral portions of the same thalamic nucleus , with a limited degree of overlap .
striatum	<--	anterior entopeduncular nucleus	In addition , the anterior entopeduncular nucleus , central thalamic nucleus , anterior and posteroventral divisions of the lateral thalamic nucleus and torus semicircularis project exclusively to the striatum , whereas the anterior thalamic nucleus , anteroventral and anterodorsal tegmental nuclei provide inputs solely to the nucleus accumbens .
diencephalon	-->	striatum	Thus , the striatum receives inputs from different structures , including a strong dopaminergic innervation from the diencephalon .
pontomedullary reticular formation	<--	cortical	Dextran-amines were used as retrograde tracers to investigate the organization of cortical projections to different cytoarchitectonic regions of the pontomedullary reticular formation of the cat .
hippocampus	<--	Basal forebrain	Basal forebrain cholinergic neurons project to the hippocampus and cerebral cortex where they play an important role in cortical activation , attention and memory .
cerebral cortex	<--	Basal forebrain	Basal forebrain cholinergic neurons project to the hippocampus and cerebral cortex where they play an important role in cortical activation , attention and memory .
thalamic reticular nucleus	<--	brainstem nuclei	In general , our results indicate that various brainstem nuclei project to particular territories of the thalamic reticular nucleus .
intermediate parvicellular divisions basal nucleus	<--	dorsal intermediate division	The dorsal intermediate division projects to the intermediate and parvicellular divisions of the basal nucleus , to the parvicellular division of the accessory basal nucleus and to the periamygdaloid cortex .
