# Supplementary material for: Automated Neuroanatomical Relation Extraction: A Linguistically Motivated Approach with a PVT Connectivity Graph Case Study
Source: Front Neuroinform. 2016 Sep 21;10:39. doi: 10.3389/fninf.2016.00039 (PMC5030238; doi:10.3389/fninf.2016.00039)
Supplement: Data Sheet 9 — Brain Region Dictionary. [file DataSheet9.csv]

BRAIN REGION DICTIONARY
abducens nucleus	6nf	Abducens nerve, Abducens nerve fibers, Abducens nucleus proper, Abducens nerve root, abducens nerve nucleus, Nucleus abducens, Nucleus nervi abducentis,abducens nuclei,abducens
accessory abducens nucleus
accessory basal amygdaloid nucleus	ABA	accessory basal nucleus, basomedial amygdaloid nucleus, medial principal nucleus
accessory basal nuclei
Accessory cuneate nucleus	ACu	external cuneate nucleus, lateral cuneate nucleus, Nucleus cuneatus accessorius, Nucleus cuneatus lateralis
Accessory facial nucleus
accessory inferior olive
accessory lobes of Lachi
accessory medulla
Accessory medullary lamina	aml
Accessory nerve fiber bundle
accessory oculomotor nuclear region
Accessory olfactory bulb
Accessory optic tract
Accessory spinal nerve
accumbal
accumbens nucleus		accumbens
acd
Adenohypophysis	AHP	anterior lobe of hypophysis, anterior lobe of pituitary, Lobus anterior
adrenal
aggregate regional part of brain
agranular and dysgranular insula
agranular cortices
agranular frontal cortex
agranular insula
Agranular insular area	AId	agranular insular cortex
agranular medial field
agranular parietal insular cortex
Agranular posterior insular cortex
Agranular
AH
Ail
Alar central lobule	ACL	central lobule, Ala lobuli centralis
Allocortex
alveus	alv	Alveus hippocampi
ambiguous		ambiguous nucleus,ambiguus
Amiculum of dentate nucleus	amdt
Ammon Horn		Ammon's horn
ampulla		ampullary
Amygdala	AMG	AMG, amygdaloid body, Amygdalar capsule, amygdaloid nuclear complex, amygdaloid nucleus, archistriatum, Corpus amygdalae, Corpus amygdaloideum, nucleus amygdalae,amygdalar
amygdalohippocampal
amygdaloid central nucleus
amygdaloid complex		amygdaloid
amygdaloid nuclear complex
Angular gyrus	AnG	prelunate gyrus, preoccipital gyrus, Gyrus angularis
Annectant gyrus	AG
Ansa lenticularis	al
Ansa peduncularis
Ansiform lobule
Ansoparamedian fissure	apmf
Antenna lobe of Manduca		antennal lobes,antennal-lobe,antennal lobe
Antennal nerve
Anteriomedial NIA
Anterior amygdaloid area	AAA	anterior amygdaloid area
Anterior cingulate cortex	1, 2	anterior cingulate area, dorsal part of the anterior cingulate area, ventral part of the anterior cingulate area, dorsal and ventral cingulate areas
Anterior cingulate gyrus	ACgG	anterior cingulate, Gyrus cinguli anterior
Anterior column of fornix	afx	anterior column
Anterior commissure
Anterior commissure anterior part	aca	olfactory limb of the anterior commissure
anterior commissure proper
Anterior commissure temporal limb		temporal limb of the anterior commissure
Anterior dorsal nucleus
Anterior dorsal ventricular ridge	ADVR
Anterior ectosylvian
Anterior group of the dorsal thalamus
Anterior hindlimb
Anterior horn of lateral ventricle	FLV	frontal horn of the lateral ventricle, frontal horn, frontal horn of lateral ventricle
Anterior hypothalamic area proper
Anterior hypothalamic central part
Anterior hypothalamic dorsal part
Anterior hypothalamic nucleus anterior part
Anterior hypothalamic nucleus
Anterior hypothalamic posterior part
Anterior hypothalamic region	AHR	preoptic division, Area hypothalamica rostralis,Anterior hypothalamic area,anterior hypothalamus
anterior infundibulum
anterior insula
Anterior insuloamygdaloid
anterior interpositus nucleus
anterior intralaminar nuclei
anterior intraparietal area
Anterior laterolateral visual area
Anterior limb of internal capsule	aic
anterior limbic cortex
Anterior lobe of the cerebellum	ALCb	anterior cerebellar lobe, anterior lobe of cerebellum, spinocerebellum, Paleocerebellum
anterior lobe		anterior lobule
anterior medial nucleus
Anterior median eminence	AME
Anterior median oculomotor nucleus	AM3
anterior medulla
anterior neostriatum
Anterior nuclear group	ANG	anterior nuclei of thalamus, anterior nucleus of thalamus, anterior thalamic nuclei, anterior thalamic nucleus, anterior thalamus, Nuclei anteriores (thalami), Nuclei anteriores thalami, Nucleus anterior thalami
Anterior nucleus of hypothalamus central part
Anterior nucleus of hypothalamus dorsal part
Anterior nucleus of hypothalamus posterior part
Anterior nucleus of hypothalamus	AH	anterior hypothalamic area, anterior hypothalamic nucleus, Nucleus anterior hypothalami, Nucleus hypothalamicus anterio,anterior hypothalamic
Anterior octaval nucleus
Anterior olfactory nucleus dorsal part molecular layer
Anterior olfactory nucleus dorsal part pyramidal layer
Anterior olfactory nucleus dorsal part		Dorsal anterior olfactory nucleus
Anterior olfactory nucleus external part molecular layer
Anterior olfactory nucleus external part pyramidal layer
Anterior olfactory nucleus external part		External anterior olfactory nucleus
Anterior olfactory nucleus lateral part molecular layer
Anterior olfactory nucleus lateral part pyramidal layer
Anterior olfactory nucleus lateral part		Lateral anterior olfactory nucleus
Anterior olfactory nucleus medial part molecular layer
Anterior olfactory nucleus medial part pyramidal layer
Anterior olfactory nucleus medial part		Medial anterior olfactory nucleus
Anterior olfactory nucleus pars externa
Anterior olfactory nucleus pars principalis
Anterior olfactory nucleus posteroventral part molecular layer
Anterior olfactory nucleus posteroventral part pyramidal layer
Anterior olfactory nucleus posteroventral part		Posteroventral anterior olfactory nucleus
Anterior olfactory nucleus	AO	retrobulbar region, Nucleus olfactorius anterior, Regio retrobulbaris
Anterior paravermal cortex
Anterior part of Smv		anterior superior medullary velum
Anterior part of the insula
Anterior perforated substance	Tu	olfactory tubercle, anterior perforated space, anterior perforated substance, Tuberculum olfactorium
Anterior periventricular nucleus of the hypothalamus
Anterior pretectal nucleus	APT
Anterior PVT	aPVTh, aPVT	anterior paraventricular thalamus
Anterior quadrangular lobule	AQL
Anterior septal region
Anterior septum
Anterior spinal cord
Anterior subventricular zone
Anterior tegmental nucleus
Anterior thalamic nuclei
Anterior transverse temporal gyrus	ATTG
Anterior ventral nucleus
Anterodorsal nucleus of medial geniculate body	ADMG
Anterodorsal nucleus	AD	anterodorsal nucleus of the thalamus, anterodorsal nucleus, anterodorsal nucleus of thalamus, anterodorsal thalamic nucleus, Nucleus anterior dorsalis, Nucleus anterodorsalis
Anterodorsal preoptic nucleus
Anterolateral visual area
Anteromedial nucleus of thalamus dorsal part		Dorsal anteromedial nucleus
Anteromedial nucleus of thalamus ventral part		Ventral anteromedial nucleus
Anteromedial nucleus	AM	anteromedial nucleus of the thalamus, anteromedial nucleus of thalamus, anteromedial thalamic nucleus, Nucleus anterior medialis, Nucleus anterior medialis thalami
Anteromedial visual area
Anteroventral cochlear nucleus	AVCo	Anterior Ventral Cochlear Nucleus
Anteroventral nucleus	AV	anteroventral nucleus of the thalamus
Anteroventral periventricular nucleus	AVPe
Anteroventral preoptic nucleus		anteroventral
Aplysia buccal ganglia
Aplysia cerebral ganglia
Aqueductal region
Arbor Vitae	abv
Archistriatal fields		archistriatal regions
Archistriatum intermedium
Archistriatum pars dorsalis
Archistriatum pars ventrolateralis
Archistriatum rostrodorsal
Archistriatum
Arcopallium
arcuate nuclei
Arcuate nucleus of hypothalamus	ArcH	arcuate hypothalamic nucleus, arcuate nucleus of hypothalamus, arcuate nucleus-2, arcuate periventricular nucleus, infundibular hypothalamic nucleus, infundibular nucleus, Nucleus infundibularis,arcuate nucleus,arcuate
Arcuate nucleus of medulla	ArcM	arcuate nucleus-1, medial arcuate nucleus
arcuate sulcus
Area 3
Area 8A
Area 10
Area 24
Area 35
Area CA2 of the hippocampus
Area dentata
Area occipitalis
Area PITd		PITd
Area postrema	AP	chemoreceptor trigger zone
Area pretectalis
Area prostriata of DMVH2003
Area striata
Area TEO
Area V2
Area ventralis of Tsai		ventral area of Tsai
Area X	X	Area X of Olszewski
Areas TE
Areas TEO
Areas V4
Association nuclei
associative caudate nucleus
Auditory afferents
Auditory area		Auditory cortex,auditory cortices
Auditory association cortex
Auditory belt
Auditory brainstem		Auditory brain stem
Auditory caudomedial neostriatum
Auditory cortical fields		Auditory cortical
auditory field
auditory forebrain
auditory midbrain subdivision		auditory midbrain
auditory neocortex
auditory nerve
auditory nuclei		auditory nucleus
auditory nucleus of the torus semicircularis
auditory recipient
auditory relay nucleus
auditory strip
auditory thalamus		auditory thalamic
Autonomic nuclei
Autonomic preganglionic neurons
A1
A2
A4
A5
A6
A7
A8
A9
A10
Banks of superior temporal sulcus
Barrel cortex		whisker sensory area, barrel field, barrel field sensory area, whisker barrels,barrel field cortex,Barrel
Barrington's nucleus		Barrington nucleus,Barrington nucleus
Basal amygdaloid nucleus	BA	basal amygdala, basolateral nucleus of the amygdala, basolateral amygdalar nucleus, basolateral amygdaloid nucleus, Nucleus amygdaloideus basalis
Basal cochlea
Basal forebrain		basal forebrain area
Basal Ganglia	BG	basal ganglia nuclei,Basal ganglia of rodent
Basal hypothalamus
Basal interstitial nucleus
Basal limbus
Basal nuclear complex
Basal nucleus of the dorsal horn
Basal nucleus	B	basal magnocellular nucleus, basal forebrain nucleus, basal nuclei of Meynert, basal nucleus, basal nucleus of Meynert, magnocellular preoptic nucleus, nucleus basalis of Meynert, Nucleus basalis, Nucleus basalis (Meynert), Nucleus basalis Meynert,basal nuclei
basal optic nucleus
Basal part of pons	Bpons	base of pons, basilar pons, pons proper, ventral portion of pons, Basis pontis, basal pons,basilar pons
basal preoptic region
basal telencephalic nuclei		basal telencephalon
basilar membrane
basilar pontine gray
basilar pontine nuclei		basilar pontine
Basolateral nucleus of the amygdala		basolateral amygdala, basolateral nuclei of the amygdala, basolateral amygdaloid nuclei, basolateral nuclei, basolateral nucleus, basal nucleus of the amygdala, basal nucleus of the amygdaloid complex, basal nucleus, basal nuclei
Basomedial nucleus of the amygdala	BMA	basomedial amygdala, basomedial nuclei of the amygdala, basomedial amygdaloid nuclei, basomedial nuclei, basomedial nucleus
Bed nuclei of the stria terminalis oval nucleus		oval nucleus of stria terminalis
Bed nucleus of stria terminalis	StT,BST	nucleus of stria terminalis, nucleus of the stria terminalis, Nucleus interstitialis striae terminalis, Nucleus striae terminalis,bed nucleus
Bed nucleus of the accessory olfactory part
Bed nucleus of the anterior commissure
Bed nucleus of the stria medularis
Beta zone
Blood-brain barrier
BLP
Body of caudate nucleus	BCd	body, body of caudate nucleus, Corpus (caudatus), Corpus nuclei caudati
Body of fornix	bfx	Body of the fornix, column of fornix, Columna fornicis, Corpus fornicis
Body of lateral ventricle	BLV	body of lateral ventricle, central part of lateral ventricle
BOR1
BORm
Brachium of inferior colliculus	bic	brachium of the inferior colliculus, inferior brachium, inferior collicular brachium, Brachium colliculi inferioris
Brachium of superior colliculus	bsc	brachium of the superior colliculus, superior brachium, Brachium colliculi superioris
Brainstem areas
Brainstem dorsal column nuclei
Brainstem parenchyma
Brainstem reticular nuclei
Brainstem		brain stem, truncus cerebri,brainstem nuclei
Bregma
Broca's area		area of Broca, Broca's region, Broca's speech area
bulb
bulbar coronal plane
bulbar gigantocellular tegmental field
bulbar pyramid
bulbar reticular formation
bulbar rostrocaudal extent
bulbar
Bulbocerebellar tract
Bötzinger Complex
CA1 alveus	CA1alv	alveus of the CA1 field
CA1 stratum lacunosum moleculare	CA1lm	stratum lacunosum moleculare of the CA1 field
CA1 stratum oriens	CA1or	stratum oriens of the CA1 field
CA1 stratum pyramidale	CA1py	stratum pyramidale of the CA1 field
CA1 stratum radiatum	CA1ra	stratum radiatum of the CA1 field
CA1	CA1	field CA1, regio superior of the hippocampus, Region CA1, Cornu Ammonis 1,CA1 area
CA2 alveus	CA2alv	alveus of the CA2 field
CA2 stratum lacunosum moleculare	CA2lm	stratum lacunosum moleculare of the CA2 field
CA2 stratum oriens	CA2or	stratum oriens of the CA2 field
CA2 stratum pyramidale	CA2py	stratum pyramidale of the CA2 field
CA2 stratum radiatum	CA2ra	stratum radiatum of the CA2 field
CA2	CA2	CA2 field, field CA2, Region CA2, Cornu Ammonis 2
CA3 alveus	CA3alv	alveus of the CA3 field
CA3 commissural
CA3 stratum lacunosum moleculare	CA3lm	stratum lacunosum moleculare of the CA3 field
CA3 stratum lucidum	CA3lu	stratum lucidum of the CA3 field
CA3 stratum oriens	CA3or	stratum oriens of the CA3 field
CA3 stratum pyramidale	CA3py	stratum pyramidale of the CA3 field
CA3 stratum radiatum	CA3ra	stratum radiatum of the CA3 field
CA3	CA3	CA3 field, field CA3, Region CA3, Cornu Ammonis 3
Calamus scriptorius
Callejal complex
Callejal islands
Callosal pathway
Callosal sulcus
Callosal
Canal organs
Candidate vocal nuclei
Capsula interna
Capsule of medial geniculate body	cmg
Capsule of red nucleus	cr
Cardiovascular nucleus tractus solitarii
Caudal anterior cingulate cortex
Caudal auditory areas
Caudal central oculomotor nucleus	CC3	caudal central nucleus
Caudal continuum
Caudal cortex
Caudal cuneate nucleus
Caudal dorsal raphe		caudal DR
Caudal dorsomedial nucleus
Caudal globus pallidus
Caudal hypothalamus
Caudal intergeniculate leaflet
Caudal lobe
Caudal medial cerebellar nucleus
Caudal medial dorsal nucleus pars densocellularis
Caudal medulla oblongata
Caudal medullary velum
Caudal midbrain
Caudal middle frontal gyrus
Caudal myelencephalon
Caudal neostriatum
Caudal nucleus tractus solitarius
Caudal part of spinal trigeminal nucleus	CSp5	caudal part of the spinal trigeminal nucleus
Caudal part of ventral lateral nucleus	VLC
Caudal part of ventral posterolateral nucleus	VPLC
Caudal pole of the superior colliculus
Caudal pons
Caudal pontine nuclei
Caudal pontine regions
Caudal pontine reticular nucleus	PnC	Nucleus reticularis pontis caudalis
Caudal raphe
Caudal rhombencephalon
Caudal spinal cord
Caudal subnuclei
Caudal substantia nigra
Caudal thalamus
Caudal thoracolumbar	CT
Caudal trigeminal nucleus
Caudal ventral medial nuclei
Caudal ventromedial thalamic nuclei
Caudal vermis
Caudate nucleus	Cd	Caudatus, Nucleus caudatus,caudate
Caudodorsal medial prefrontal cortical
Caudolateral area
Caudolateral Hv
Caudolateral neostriatum
Caudomedial globus pallidus
Caudomedial hyperstriatum ventrale
Caudomedial lobule
Caudomedial Mesopallium
Caudomedial Nidopallium
Caudorostral plane
Caudoventral putamen
Cavernous sinus
Ce
Central amygdaloid nucleus	CeA	central amygdalar nucleus, central amygdala, central nucleus of amygdala, central nuclei of the amygdala, central nuclei
Central canal of the spinal cord		Central canal
Central cervical nucleus
Central cervical spinocerebellar tract
Central complex
Central dorsal nucleus	CD	Nucleus circularis
Central gray matter
Central gray of the brain
Central gray of the spinal cord
Central gray substance of medulla	CGM	central gray of the medulla, central gray matter, Griseum periventriculare, Substantia grisea centralis
Central gray substance of pons	CGPn	pontine central gray, Griseum periventriculare, Substantia grisea centralis
Central gray
Central lateral nucleus	CL	central lateral thalamic nucleus, centrolateral thalamic nucleus, Nucleus centralis lateralis of thalamus,central lateral nucleus, Central lateral nucleus of the thalamus,central lateral
central lateral subnucleus
Central linear nucleus raphe
Central lobule lobule II sublobule a
Central lobule lobule II sublobule b
Central lobule lobule II
Central lobule lobule III sublobule a
Central lobule lobule III sublobule b
Central lobule lobule III
Central lobule	II-III	Lobulus centralis
Central medial nucleus	CM	central medial thalamic nucleus, Nucleus centralis medialis,centralis medialis,Central medial nucleus of the thalamus,central medial
Central nucleus of amygdala capsular part		Capsular Central nucleus of amygdala
Central nucleus of amygdala lateral part		Lateral Central nucleus of amygdala
Central nucleus of amygdala medial part		Medial Central nucleus of amygdala
Central nucleus of amygdala	CeA	central amygdala,central nucleus of the amygdala,central nucleus
Central nucleus of inferior colliculus	CIC	central nucleus of the inferior colliculus
Central oculomotor nucleus	C3	nucleus of Perlia
Central sagulum
Central segment
Central septal division
Central tectum
Central tegmental bundle
Central tegmental tract of midbrain	ctgmb
Central tegmental tract of pons	ctgp
Centrolateral		Centrolateral nuclei, Centrolateral nucleus,Centrolateral amygdala
centromedial amygdala		centromedial
centromedian complex	CM
centromedian nucleus of the thalamus		centromedian nucleus
Centromedian nucleus	CMn	central nucleus-1, centre median nucleus, centromedian thalamic nucleus, Centrum medianum, Centrum medianum thalami, Nucleus centralis centralis, Nucleus centromedianus, Nucleus centromedianus thalami, Nucleus centrum medianum,centromedian
Cerebellar area
Cerebellar commissure
Cerebellar corpus
Cerebellar cortex	CbCx	Cortex cerebelli,cerebellar cortical
Cerebellar crest
Cerebellar hemisphere
Cerebellar lobule
Cerebellar nuclei		cerebellar nuclear,cerebellar nucleus,cerebellar
Cerebellar Paravermis
Cerebellar peduncle
Cerebellar peduncles
Cerebellar penducular complex
Cerebellar primordium
Cerebellar white matter	cbw	white matter of cerebellum, Substantia medullaris cerebelli
cerebellorecipient
Cerebellum	Cb	Corpus cerebelli, parencephalon
Cerebral aqueduct collicular recess
Cerebral aqueduct subcommissural organ
Cerebral aqueduct	Aq	aqueduct (Sylvius), aqueduct of Sylvius, cerebral aqueduct of Sylvius, mesencephalic aqueduct, mesencephalic duct, Sylvian aqueduct, Aquaeductus cerebri, Aqueductus (Sylvii), Aqueductus cerebri, Aqueductus mesencephali, Iter
Cerebral cortex	Cx, Ctx	cortical plate, cortical plate areas, Cortex cerebri
Cerebral cortical mantle
Cerebral crus	ccr	Crura cerebri, crus cerebri
Cerebral hemisphere		cerebral nuclei
Cerebral peduncle	CP	Pedunculus cerebri
Cerebral wall
Cerebral white matter	cw
Cerebral
Cerebro-pontine
Cerebrospinal fluid
Cerebrum
Cervical cord segments
Cervical cord
Cervical nucleus		Cervical
Cervical spinal cord
Cervical vagus nerve		Cervical vagus
Cervicothalamic tract
Chemoarchitectural part of neostriatum		Chemoarchitectural part, Chemoarchitectural neostriatum
Chiasm		chiasma,chiasmata
Chorda tympani
Choroid fissure
Choroid plexus of fourth ventricle	cp4v
Choroid plexus of lateral ventricle	cplv	Plexus choroideus (ventriculi lateralis), Plexus choroideus ventriculi lateralis
Choroid plexus of third ventricle	cp3v
Choroid plexus		chorioid plexus, Plexus choroidei, Plexus choroideus,choroid
choroidal
Cingulate cortex		cingulate/retrosplenial cortex,cingulate
Cingulate gyrus	CgG	cingular gyrus, cingulate area, cingulate region, Gyri cinguli, Gyrus cinguli
Cingulum bundle
Circular sulcus
Circumventricular organ
Cisterna magna
Clarke's column
Claustral amygdaloid area	En	endopiriform nucleus, endopiriform claustrum, Claustral
Claustrum	Cl
dorsal claustrum
ventral claustrum
Cochlear	CN	cochlea,Cochlear nuclei,cochlear nucleus
Cochlear duct
Cochlear nerve
Cochlear nuclear complex
Cochlear nucleus magnocellularis
Cochlear nucleus subdivision
Cochlear spiral ganglion
Collicular field		collicular
Collicular target nuclei
Colliculus		colliculi
Collimotor
Column of Clarke
Column of Terni
Columns of the fornix
Command nucleus
Commissura hippocampi
Commissural nucleus of the solitary tract
Commissural nucleus of the tractus solitarius
Commissural nucleus of vagus nerve	Cm10	Nucleus commissuralis
Commissural nucleus		commissural
commissural subnucleus
Commissure of the inferior colliculus
Commissure of the superior colliculus
Composite part spanning multiple base regional parts of brain
Compound eye
Contralateral abducens
Contralateral amygdala
Contralateral ansiform lobule
Contralateral basilar pontine nuclei
Contralateral bulb
Contralateral CA3
Contralateral caudal dorsal cap
Contralateral cerebellar hemisphere
Contralateral cochlear nucleus
Contralateral colliculus
Contralateral dorsomedial pontine
Contralateral inferior colliculus
Contralateral inferior olivary
Contralateral LSO
Contralateral medial pallium
Contralateral neostriatum caudale
Contralateral parabigeminal nucleus
Contralateral paratrigeminal nucleus
Contralateral pretectal nucleus
Contralateral retinae
Contralateral rostral dorsal accessory
Contralateral striate cortex
Contralateral superior colliculus
Contralateral superior rectus muscle
Contralateral trigeminal sensory complex
Contralateral ventromedial
Contralateral visual cortex
Copula pyramidis sublobule a
Copula pyramidis sublobule b
Copula pyramidis		copula of the pyramis
Cornea
Corona radiata
Coronal
Corpora allata
Corpora cardiaca
Corpus callosum anterior forceps
Corpus callosum external capsule
Corpus callosum extreme capsule
Corpus callosum posterior forceps
Corpus callosum
Corpus geniculatum laterale
Corpus geniculatum
Corpus glomerulosum
Cortical area
Cortical grey matter
Cortical hem
Cortical loci
Cortical nucleus of the amygdala anterior part
Cortical nucleus of the amygdala posterior part lateral zone
Cortical nucleus of the amygdala posterior part medial zone
Cortical nucleus of the amygdala posterior part
Cortical nucleus of the amygdala	CoA	Cortical amygdaloid nucleus,cortical amygdalar nucleus, periamygdaloid cortex,Cortical amygdala
Cortical surface
Cortico-amygdaloid transition areas
Cortico
Corticobulbar tract
Corticomedial nuclear complex
Corticopontine tract
Corticorubral tract
Corticospinal tract
Corticotectal tract	ctt	corticotectal fibers
Corticotegmental
Cotralateral retina
Cranial motor nuclei
Cranial nerve nucleus		cranial nerve nuclei,cranial nerve
Crescent area
Crest cells
Crossed tectospinal pathway
Crus cerebri
Culmen lobule IV
Culmen lobule V
Culmen	IV-V
Cuneate fasciculus of medulla	cu	cuneate fasciculus,Cuneate fascicle
Cuneate nucleus	Cu	Nucleus cuneatus, Nucleus cuneatus medialis
Cuneiform nucleus	CnF	nucleus cuneiformis
Cuneocerebellar tract	ccb	cuneocerebellar fibers
Cuneus cortex
Cytoarchitectural fields of hippocampal formation
Cytoarchitectural part of dentate gyrus
DBv
DC2
DC3
Declive
Declive sublobule a
Declive sublobule b
Declive sublobule c
Declive sublobule d
Decussation of the trochlear nerve
Deep cerebellar nuclei		Deep cerebellar nuclear complex
Deep dorsal nuclei
Deep mesencephalic nucleus	DMN
Deep mesencephalic reticular
Deep peduncular
Densocellular part of medial dorsal nucleus	MDdc
Dentate gyrus crest granule cell layer
Dentate gyrus crest molecular layer
Dentate gyrus crest polymorph layer
Dentate gyrus crest
Dentate gyrus hilus	HDG	hilus of the dentate gyrus
Dentate gyrus lateral blade granule cell layer
Dentate gyrus lateral blade molecular layer
Dentate gyrus lateral blade polymorph layer
Dentate gyrus lateral blade
Dentate gyrus medial blade granule cell layer
Dentate gyrus medial blade molecular layer
Dentate gyrus medial blade polymorph layer
Dentate gyrus medial blade
Dentate gyrus molecular layer	DGml	molecular layer of the dentate gyrus
Dentate gyrus of the hippocampus
Dentate gyrus
Dentate gyrus
Dentate gyrus	DG	area dentata, Gyrus dentatus
Dentate hilus
Dentate nucleus parvicellular part
Dentate nucleus proper
Dentate nucleus	Dt	dentate cerebellar nucleus, lateral cerebellar nucleus, Nucleus dentatus, Nucleus lateralis cerebelli,dentate
Dentatothalamic tract	dt
Descending octaval nucleus
Descending trigeminal nucleus
Descussation of the scp
diagonal band nucleus		diagnoal band nuclei,diagonal nuclear complex
Diagonal band	db	diagonal band of Broca, Fasciculus diagonalis Brocae
Diaphragm
Diencephalic alar plate
Diencephalic areas
diencephalic auditory nuclei
Diencephalic nuclei		Diencephalic
Diencephalon	Ibr	interbrain, between brain, diencephalon, mature diencephalon
Direct tectospinal pathway
Distal optic nerve
Distal part of hypophysis	DHP
Dorsolateral periaqueductal gray
Dorsal accessory olive	DIO	dorsal accessory nucleus of the inferior olive, dorsal accessory olivary nucleus
Dorsal accessory subnucleus
Dorsal acoustic stria	das
Dorsal and median raphe nuclei
Dorsal and ventral nucleus laminaris
Dorsal and ventral thalamus
Dorsal anterior cingulate
Dorsal area 8
Dorsal area X
Dorsal auditory areas
Dorsal belt
Dorsal cap of Kooy
Dorsal cap of the inferior olive
Dorsal cap
Dorsal cochlear nucleus	Dco	Nucleus cochlearis dorsalis, dorsal CN
Dorsal column nuclei		Dorsal column nucleus,Dorsal columns
Dorsal commissural nucleus		dorsal gray commissure,Dorsal commissural nuclei,Dorsal commissure of the spinal cord
Dorsal cortex
Dorsal deutocerebrum
Dorsal division nuclei
Dorsal dysgranular
dorsal edge of the lateral pallium
Dorsal external arcuate fiber bundle
Dorsal extrastriate cortex
Dorsal fornix
Dorsal geniculate nucleus
Dorsal globus pallidus
Dorsal gray commissure
Dorsal hemiretina
Dorsal hippocampal commissure angular bundle
Dorsal hippocampal commissure
Dorsal hippocampus
Dorsal horn of the spinal cord		dorsal horn
Dorsal hypothalamic area	DH	Area hypothalamica dorsalis,dorsal hypothalamus
Dorsal lateral geniculate nucleus		dorsal lateral geniculate
Dorsal lateral nucleus of the hypothalamus
Dorsal lateral nucleus of the thalamus
Dorsal lateral subnucleus of bed nucleus of the stria terminalis
Dorsal lateral subnucleus
Dorsal lateral
Dorsal longitudinal fascicle
Dorsal longitudinal fasciculus of hypothalamus	dlfh	dorsal longitudinal fasciculus
Dorsal longitudinal fasciculus of medulla	dlfm
Dorsal longitudinal fasciculus of midbrain	dlfmb
Dorsal longitudinal fasciculus of pons	dlfp
Dorsal longitudinal fasciculus	dlf	dorsal longitudinal fascicle, Fasciculus longitudinalis dorsalis
Dorsal medial pallium
Dorsal medial terminal nucleus
Dorsal midline thalamus
Dorsal motor nucleus of vagus nerve	10	dorsal efferent nucleus of vagus, dorsal motor nucleus, dorsal motor nucleus of vagus nerve, dorsal nucleus of vagus nerve, dorsal vagal nucleus, Nucleus dorsalis motorius nervi vagi, Nucleus dorsalis nervi vagi
Dorsal neostriatum
Dorsal neural tube
Dorsal nucleus laminaris
Dorsal nucleus of lateral geniculate body	LG	lateral geniculate nucleus, dorsal lateral geniculate nucleus, dorsal nucleus of lateral geniculate body, Nucleus geniculatus lateralis dorsalis, Nucleus geniculatus lateralis pars dorsalis
Dorsal nucleus of lateral lemniscus	DLL	dorsal nucleus of lateral lemniscus
Dorsal nucleus of medial geniculate body	DMG
Dorsal nucleus of the spinal cord caudal part
Dorsal nucleus of the spinal cord
Dorsal nucleus of trapezoid body
Dorsal nucleus raphe
Dorsal oculomotor nucleus	D3
Dorsal pallidum
Dorsal part of lateral nucleus
Dorsal part of the anterior cingulate
Dorsal part of the lateral geniculate complex
Dorsal posterior nucleus
Dorsal prelimbic
Dorsal premammillary nucleus
dorsal pulvinar
Dorsal raphe	DR	DR, Dorsal raphe nucleus, dorsal nucleus of the raphe, dorsal nucleus raphe, Nucleus raphe dorsalis, Nucleus raphes dorsalis
Dorsal retrosplenial cortex
Dorsal root ganglia		dorsal root ganglion
Dorsal roots
Dorsal septal nucleus	DS
Dorsal septum
Dorsal spinal cord
Dorsal spinocerebellar tract
Dorsal tegmental decussation
Dorsal tegmental nucleus pars dorsalis
Dorsal tegmental nucleus pars ventralis
Dorsal tegmental nucleus	DTg	Nucleus dorsalis tegmenti
Dorsal tegmental tract
Dorsal terminal nucleus of the accessory optic tract
Dorsal thalamic nuclei		dorsal thalamus
Dorsal trigeminal tract	d5	dorsal trigeminothalamic tract, reticulothalamic tract
Dorsal vagal complex
Dorsointermediate area
Dorsolateral area		Dorsolateral region
Dorsolateral bed nucleus of the stria terminalis
Dorsolateral caudate nucleus
Dorsolateral column
Dorsolateral fascicle
Dorsolateral funiculus
Dorsolateral gray matter
Dorsolateral hump
Dorsolateral lateral nucleus
Dorsolateral oculomotor subnucleus
Dorsolateral orbital
Dorsolateral pons
Dorsolateral prefrontal cortex
Dorsolateral sagulum
Dorsolateral septum
Dorsolateral striatum
Dorsolateral subnucleus
Dorsolateral
Dorsolateral region anterior thalamus
Dorsomedial basilar pontine
Dorsomedial hypothalamic region
Dorsomedial medulla
Dorsomedial nucleus of hypothalamus	DMH	dorsomedial hypothalamic nucleus, dorsomedial nucleus, dorsomedial nucleus hypothalamus, dorsomedial nucleus of hypothalamus, Nucleus dorsomedialis hypothalami, Nucleus hypothalamicus dorsomedialis
Dorsomedial nucleus of the hypothalamus anterior part
Dorsomedial nucleus of the hypothalamus posterior part
Dorsomedial nucleus of the hypothalamus ventral part
Dorsomedial nucleus of the hypothalamus
Dorsomedial nucleus of the thalamus
Dorsomedial nucleus		dorsomedial,Dorsomedial nuclei
Dorsomedial pontine tegmental
Dorsomedial portion of the putamen
Dorsomedial prearcuate
Dorsomedial subnucleus
Dorsomedial suprachiasmatic nucleus
Dorsomedial visual area
Dorsotemporal retina
Dura mater
dorsal ventricular ridge	DVR
Dysgranular anterior insular cortex
Dysgranular cortex
Dysgranular insular cortex
Dysgranular parietal insular cortex
Ectomamillary nucleus
Ectorhinal area
Ectosylvian cortex
Edinger-Westphal nucleus
Efferent cochlear group
Efferent cochleovestibular bundle
Efferent vestibular nuclei		Efferent vestibular nucleus
Eighth cranial nerve
Electrosensory lateral line lobe
Emboliform nucleus	Emb	anterior interposed nucleus, anterior interpositus nucleus
Eminentia granularis pars posterior
Eminentia granularis posterior
Eminentia granularis
Endbulbs of Held
Endopiriform nucleus dorsal part
Endopiriform nucleus ventral part
Endopiriform nucleus	En	endopiriform nucleus, ventral claustrum
Endopiriform region
Entire retina
Entopeduncular nucleus		Nucleus entopeduncularis,entopeduncular
Entorhinal area
Entorhinal cortex layer 2 cell island
Entorhinal cortex	Ent	entorhinal area,entorhinal cortical,entorhinal cortices
Ependyma
Epiphysis
Epithalamus	Eth	epithalamus complex
Extended amygdala
External amygdala
External capsule	ec	Capsula externa
External cuneate nucleus
external globus pallidus
External lateral parabrachial nucleus
External lateral parabrachial subnucleus
External medial subnuclei
External medial
External nucleus of inferior colliculus	EIC
Extrahypothalamic area
Extrapyramidal fiber systems
Extrastriate area		Extrastriate cortex
extrastriate visual area
Extratrigeminal
Extreme capsule	exc	Capsula extrema
Facial accessory nucleus		accessory facial nucleus, dorsal facial nucleus
Facial lobe	L-VII		,
Facial motor-sensory cortex
Facial nerve root
Facial nerve
Facial nucleus proper
Facial nucleus	7	facial motor nucleus, Nucleus facialis, Nucleus nervi facialis,Facial nuclei
Fascia dentata
Fasciculus retroflexus
Fasciculus
Fasciola cinerea	FG	fasciola cinereum, fasciolar gyrus, Gyrus fasciolaris,fasciola cinerea
Fastigial nucleus	Fas	fastigial cerebellar nucleus, medial (fastigial) nucleus, medial cerebellar nucleus, Nucleus fastigii,Fastigial nucleus of the cerebellum
Field CA1 pyramidal layer, deep
Field CA1 pyramidal layer, superficial
Field CA1 pyramidal layer
Field CA1 stratum lacunosum-moleculare
Field CA1 stratum oriens
Field CA1 stratum radiatum
Field CA1
Field CA2 pyramidal layer
Field CA2 stratum lacunosum-moleculare
Field CA2 stratum oriens
Field CA2 stratum radiatum
Field CA2
Field CA3 pyramidal layer
Field CA3 stratum lacunosum-moleculare
Field CA3 stratum lucidum
Field CA3 stratum oriens
Field CA3 stratum radiatum
Field CA3
Field H1 of Forel	H1	field H1, Forel's field H1, thalamic fasciculus, Fasciculus thalamicus
field L complex
Field L
Fields of Forel
filum terminale
filum
Fimbria of hippocampus	fi	fimbria, Fimbria hippocampi
fimbria-fornix
Flocculonodular lobe	FNL	archicerebellum, vestibulocerebellum, Archaeocerebellum, Archeocerebellum, Archicerebellum
Flocculus	Fl
Folium-tuber vermis
Fondus striatal	FStr	fondus striata
Foramen
Forebrain nuclei		forebrain sites
Forebrain	FBr	Prosencephalon
Forelimb region of RNm		Forelimb RNm
Fornix	fx	fornix cerebri,Fornix system
Fourth ventricle lateral aperture
Fourth ventricle lateral recess
Fourth ventricle median aperture
Fourth ventricle	4V	4th ventricle, Ventriculus quartus
Foveal avascular zone
Foveal cone
Foveal pit
Foveal		fovea
Frontal cortex	FL	frontal lobe, Lobus frontalis,frontal cortical plate
Frontal eye field
Frontal nerve
Frontal operculum		frontal opercular cortex
Frontal organ
Frontal pole	frp	Polus frontalis
Fronto-orbital gyrus	FOG
Frontoparietal cortex		Frontoparietal cortical,Frontoparietal areas
Fundus of the rhinal sulcus
Fundus striati
Fundus
Funiculi
Fusiform gyrus	FuG	lateral occipitotemporal gyrus, lateral occipito-temporal gyrus, occipitotemporal gyrus, T4, Gyrus fusiformis, Gyrus occipitotemporalis lateralis,fusiform
GA
General visceral nucleus
Geniculate group of the dorsal thalamus
Geniculate group of the ventral thalamus
Geniculate
Genu of corpus callosum	gcc	genu, genu of corpus callosum, Genu corporis callosi
Genu of the facial nerve
Germinal zone
Gigantocellular reticular nucleus
Gigantocellular tegmental field
Gigantocellular
Gigantocerebellum
Globose nucleus	Glo	posterior interposed nucleus, posterior interpositus nucleus
Globular subdivision
Globus pallidus external segment	LGP	lateral globus pallidus, external globus pallidus, lateral pallidal segment, Globus pallidus externus, Globus pallidus lateralis, Pallidus II
Globus pallidus internal segment	MGP	medial globus pallidus, entopeduncular nucleus, internal globus pallidus, medial pallidal segment, Globus pallidus internus, Globus pallidus medialis, Globus pallidus pars medialis, Pallidus I
Globus pallidus lateral segment
globus pallidus magnocellular basal nucleus
Globus pallidus medial segment
Globus pallidus	GP	paleostriatum, pallidum, Nucleus pallidus
Glossopharyngeal ganglion
Glossopharyngeal nerve fiber bundle
Glossopharyngeal nerve
Glycogen body
GR
Gracile fascicle
Gracile fasciculus of medulla	gr	gracile fasciculus of the medulla, gracile fasciculus
Gracile fasciculus		gracile fascicle, Fasciculus gracilis, Funiculus gracilis
Gracile nucleus median part
Gracile nucleus proper
Gracile nucleus	Gr	Goll's nucleus, Nucleus gracilis,gracile
Granular and dysgranular posterior insula
Granular cortex
granular insular area		granular insula,granular insular cortex
Granular lamina of the cochlear nuclei
Granular parietal insular cortex
Granular prefrontal
Gray matter
Griseum centrale
Gross anatomical parts of the cerebellum
Gustatory area		gustatory cortex
Gustatory nucleus in the dorsal medulla
Gustatory thalamic nucleus
Gyral crown
Gyrencephalic
Gyrus rectus	Gre, 14	straight gyrus, rectal gyrus, rectus gyrus, Gyrus rectus, area 14 of Carmichael
Habenula perforata
Habenula	Hb	habenular nuclei, Nucleus habenularis,habenular nucleus,habenular
Habenular commisure
Habenulo-interpeduncular tract of diencephalon	frd	fasciculus retroflexus of the interbrain, frd
Habenulo-interpeduncular tract of midbrain	frm	fasciculus retroflexus of the midbrain
Head of caudate nucleus	HCd	head of the caudate nucleus, head, Caput nuclei caudati
Hemicerebella
Hemichiasm
Hemicortex
Hemisphere of cerebral cortex
Hemispheric cortex
Hemispheric Lobule II
Hemispheric Lobule III
Hemispheric Lobule IV
Hemispheric Lobule IX
Hemispheric Lobule V
Hemispheric Lobule VI
Hemispheric Lobule VII
Hemispheric Lobule VIIA
Hemispheric Lobule VIIBi
Hemispheric Lobule VIIBii
Hemispheric lobule VIII
Hemispheric Lobule X
Hemispheric part of the anterior lobe of the cerebellum
Hemispheric part of the flocculonodular lobe of the cerebellum
Hemispheric part of the posterior lobe of the cerebellum
Hemispheric parts of the cerebellar cortex
Hemispheric regions
Hemocerebellar
Heschl's gyrus
High vocal center
Hilar
Hilum of dentate nucleus	hdt	hilum of the dentate nucleus
Hilus
Hindbrain	HBr	Rhombencephalon,Hind brain
Hindlimb region of RNm		Hindlimb RNm
Hippocampal commissure
Hippocampal dentatus
Hippocampal fascia dentata
Hippocampal fields		Hippocampal region,hippocampal structure
Hippocampal formation	HiF	hippocampus, seahorse, Formatio hippocampi
Hippocampal hilus
Hippocampal subcortical nuclei
Hippocampal		hippocampi
Hippocamposeptal
Hippocampus proper
Hippocampus regio inferior of Cajal
Hippocampus regio superior of Cajal
Hippocampus	Acx	archicortex, archipallium, hippocampus, intralimbic gyrus, Archaeocortex, Archeocortex
Horizontal canal
Horizontal fissure	hzf	horizontal fissure of the cerebellum
Horizontal limb of the diagonal band
Hypoglossal nerve fiber bundle
Hypoglossal nucleus	12	hypoglossal nerve nucleus, Nucleus nervi hypoglossi,Hypoglossal nerve,hypoglossal,hypoglossa
Hypophysis	Hp	pituitary gland, Glandula pituitaria, Hypophysis cerebri
Hypothalamic arcuate nucleus
Hypothalamic fields
Hypothalamic nucleus		hypothalamic nuclei
Hypothalamic Orexin neurons
Hypothalamic paraventricular
Hypothalamic periventricular zone
Hypothalamohypophysial tract
Hypothalamus	Hy	preoptico-hypothalamic area, preoptico-hypothalamic region
ICXv
Induseum griseum	IG	Induseum griseum
Inferior alveolar nerve
Inferior calcarine sulcus	iccs
Inferior central nucleus	Ice
Inferior cerebellar peduncle	icp	restiform body
Inferior cerebellar
Inferior collicular
Inferior colliculus central nucleus
Inferior colliculus cortices	IC	inferior colliculus
Inferior colliculus dorsal nucleus
Inferior colliculus external nucleus
Inferior colliculus	IC	caudal colliculus, posterior colliculus, Colliculus caudalis, Colliculus inferior, Testes
Inferior contralateral visual quadrant
Inferior frontal gyrus	IFG	inferior frontal convolution, Gyrus frontalis inferior
Inferior horn of the lateral ventricle
Inferior occipital gyrus	IOG
Inferior occipital sulcus	iocs
Inferior olivary complex	IO	inferior olivary nuclear complex, inferior olivary nucleus, inferior olive, Nucleus olivaris inferior,inferior olivary,inferior olive
Inferior parietal cortex
Inferior parietal lobe	IPL	inferior parietal lobule
Inferior pulvinar nucleus	Ipul	inferior pulvinar
Inferior reticular formation
Inferior rostral gyrus	IRoG
Inferior salivatory nucleus
Inferior temporal cortex
Inferior temporal gyrus	ITG	Gyrus temporalis inferior
Inferior transverse frontopolar gyrus	FPGI	inferior frontopolar gyrus
Inferior vestibular nucleus	Ive	descending vestibular nucleus, spinal vestibular nucleus, Nucleus vestibularis caudalis
Inferior
Inferotemporal cortex
Infracallosal
Infracerebellar nucleus	Inf
Infragenual area 25
Infralimbic area		infralimbic, infralimbic cortex
Infundibular recess
Infundibular stem	InfS	infundibular stalk, infundibulum, Infundibulum
Infundibulum external lamina
Infundibulum internal lamina
Infundibulum
Inner conical body
Inner ear
Inner retinal
Insula magna
Insula of the Sylvian fissure
Insula	Ins	central lobe, insular cortex, insular gyrus, insular lobe, insular region, insulary cortex, island of Reil, morphological insula, Lobus insularis,insular cortices
Interanterodorsal nucleus of the thalamus
Interanteromedial nucleus of the thalamus
Interbrain
Intercalated amygdaloid nuclei	IA	intercalated amygdaloid nuclei, intercalated masses, Massa intercalata,Intercalated nuclei of the amygdala,intercalated nuclei
Intercalated nucleus of the spinal cord
Intercollicular nucleus
Intercollicular region		Intercollicular zone
Intercollicular tegmentum
Interfascicular nucleus of the bed nuclei of the stria terminalis
Interfascicular nucleus raphe
Intergeniculate leaflet of the lateral geniculate complex		intergeniculate leaflet
Interhemispheric neocortical
Intermediate acoustic stria	ias	intermediate acoustic stria of Held
Intermediate cerebellar nuclear complex
Intermediate cortex
Intermediate Gray of the Spinal Cord		intermediate gray
Intermediate hypothalamic region	IHR
Intermediate lobule
Intermediate nerve
Intermediate octavomotor nucleus
Intermediate oculomotor nucleus	I3
Intermediate orbital gyrus	IOrG
Intermediate part of hypophysis	IHP	intermediate lobe of hypophysis
Intermediate periventricular nucleus of the hypothalamus	Ipe	Intermediate periventricular nucleus
Intermediate subnucleus
Intermediodorsal nucleus of the thalamus		intermediodorsal nucleus, intermediodorsal thalamic nucleus,intermediodorsal,intermediolateral nucleus
intermediolateral cell column
Intermediolateral column of the spinal cord parasympathetic column
Intermediolateral column of the spinal cord sympathetic column
Intermediolateral column of the spinal cord
Intermediolateral visual area
Intermediomedial column of the spinal cord
Intermediomedial nucleus
Internal arcuate fiber bundle
Internal arcuate fibers
Internal capsule	ic	Capsula interna
Internal globus pallidus
Internal lateral parabrachial subnucleus
Internal medullary lamina of thalamus	iml	internal medullary lamina, Lamina medullaris interna
Interpeduncular nucleus apical subnucleus
Interpeduncular nucleus central subnucleus		central interpeduncular nucleus
Interpeduncular nucleus dorsomedial subnucleus		dorsomedial interpeduncular nucleus
Interpeduncular nucleus intermediate subnucleus		intermediate interpeduncular nucleus
Interpeduncular nucleus lateral subnucleus dorsal part
Interpeduncular nucleus lateral subnucleus intermediate part
Interpeduncular nucleus lateral subnucleus rostral part
Interpeduncular nucleus lateral subnucleus ventral part
Interpeduncular nucleus lateral subnucleus		lateral interpeduncular nucleus
Interpeduncular nucleus rostral subnucleus		rostral interpeduncular nucleus
Interpeduncular nucleus	IP	Nucleus interpeduncularis
Interpolar part of spinal trigeminal nucleus	ISp5
Interposed nucleus parvicellular part
Interposed nucleus proper
Interpositus Nucleus	IMO	interposed nucleus of the medulla,interposed nuclei
Interstitial nucleus of Cajal	Icjl	Nucleus interstitialis Cajal
Interstitial nucleus of the auditory nerve
Interstitial nucleus of the posterior limb of the anterior commissure	IPAC
Interstitial nucleus of the vestibular nerve
Interstitial subnucleus
Interthalamic adhesion	itha	interthalamic connection, Adhaesio interthalamica, Adhesio interthalamica, Massa intermedia
Interventricular foramen
Intraamygdaloid
Intrahypothalamic
intralaminar and midline nuclei		intralaminar/midline nuclei, midline/intralaminar nuclei, midline and intralaminar nuclei,midline and intralaminar thalamic nuclei
intralaminar complex
Intralaminar nuclear group	ILG	intralaminar nuclei of thalamus, intralaminar thalamic nuclei, nonspecific thalamic system,intralaminar nuclei,intralaminar thalamic,intralaminar
Intralaminar nuclei of the dorsal thalamus
Intralingual sulcus	ils
intraocular optic nerve
intraparietal sulcus
intratelencephalic
ipsilateral amygdala
ipsilateral auditory cortex
ipsilateral basilar pontine nuclei
ipsilateral cerebral cortex
ipsilateral chiasm
ipsilateral cochlear nucleus
ipsilateral corpus glomerulosum
Ipsilateral cortical
ipsilateral corticocortical
ipsilateral dorsal octavolateralis nucleus
ipsilateral eminentia granularis
ipsilateral inferior colliculus
ipsilateral inferior oblique muscle
ipsilateral inferior olive
ipsilateral inferior rectus muscle
ipsilateral lateral geniculate nucleus
ipsilateral lateral reticular formation
ipsilateral lobobulbar nucleus
ipsilateral lobus inferior
ipsilateral LSO
ipsilateral medial longitudinal fasciculus
ipsilateral medial pallium
ipsilateral medial prefrontal
ipsilateral medial rectus muscle
ipsilateral medulla oblongata
ipsilateral medullary
ipsilateral nucleus of the optic tract
ipsilateral posterior neocortex
ipsilateral pretectal area
ipsilateral reticular formation
ipsilateral retinal
ipsilateral sagulum
ipsilateral septum
ipsilateral subparaventricular zone
ipsilateral tectum
ipsilateral telencephalon
ipsilateral thalamocortical
ipsilateral ventral septum
ipsilateral zona incerta
Isla magna of Calleja		isla magna
Islands of Calleja	Iclj	Islands of Calleja of olfactory tubercle,islands of Calleja complex
Isocortex
Isthmic nucleus		nucleus isthmi,isthmus
Isthmic reticular nucleus
Isthmus of cingulate gyrus	ICgG	isthmus, isthmus of cingulate gyrus, Isthmus-2
juxtachiasmatic
juxtacommissural
juxtalobar nucleus
Juxtarestiform body	jx
Kolliker-Fuse nucleus		Kölliker-Fuse nuclei,Kölliker-Fuse nucleus
Kolliker-Fuse subnucleus
koniocortices
L4
L5
L6
l frontal eye fields
lagenar macula		lagena,lagena macula,lagenar
Lamina dissecans of entorhinal cortex
Lamina of septum pellucidum	lsp	lamina of the septum pellucidum
lamina terminalis
laminated nucleus caudalis
large medial terminal nucleus
laryngeal motorcortex
lateral accumbens
Lateral agranular field
Lateral amygdaloid nucleus	LA	lateral amygdalar nucleus, lateral nucleus of amygdala, Nucleus amygdaloideus lateralis, lateral amygdala
lateral and dorsal cortices
lateral archistriatum intermedium
lateral arcuate nucleus
lateral basilar pons
lateral belt cortex
lateral central nucleus
lateral cerebellar lobules
lateral cerebellar nucleus
Lateral cervical nucleus		Nucleus cervicalis lateralis
Lateral cortex
lateral bed nucleus of the stria terminalis	BSTL
lateral ventromedial subnucleus
Lateral dorsal nucleus of thalamus		lateral dorsal nucleus
lateral dorsal pallium
Lateral forebrain bundle system
lateral forelimb
Lateral geniculate nucleus	LGN,LGB	lateral geniculate complex, lateral geniculate body, Corpus geniculatum laterale, Corpus geniculatus lateralis, Nucleus geniculatus lateralis,lateral geniculate
lateral gray
Lateral group of the dorsal thalamus
Lateral habenular nucleus	LHb	lateral habenula, Nucleus habenulae lateralis, Nucleus habenularis lateralis
lateral horn
Lateral hypothalamic area proper
Lateral hypothalamic area	LH	Area hypothalamica lateralis, Area lateralis hypothalami
Lateral hypothalamic nucleus	LHy	Nucleus hypothalamicus lateralis,lateral hypothalamus
Lateral lemniscus	ll	central acoustic tract, Lemniscus lateralis
Lateral mammillary nucleus	LM	lateral mamillary nucleus
lateral mediodorsal nucleus
Lateral medullary lamina	lml
lateral mesopontine tegmentum
lateral motor column
lateral neostriatum	NLc	lateral neostriatum caudale
Lateral nuclear group	LNG	lateral nucleus of thalamus, lateral thalamic nuclei, Nucleus lateralis thalami,lateral nuclei,lateral nucleus
Lateral nucleus of stria terminalis
Lateral nucleus of the amygdala
Lateral occipital cortex
Lateral occipital sulcus	locs
Lateral olfactory tract dorsal limb
Lateral olfactory tract
lateral olivocochlear
Lateral orbital frontal cortex
Lateral orbital gyrus	LOrG
Lateral parabrachial nucleus	LPB	Nucleus parabrachialis lateralis
lateral parafascicular
Lateral paragigantocellular nucleus	LPGi	Nucleus paragigantocellularis lateralis
Lateral part of basal amygdaloid nucleus	BAL	lateral part of the basolateral nucleus, lateral basal nucleus of the amygdala
Lateral part of medial mammillary nucleus	MML
lateral part of the lateral subnucleus
lateral periaqueductal gray
Lateral pericuneate nucleus	LPCu
lateral perifornical
Lateral pes lemniscus	lpl
lateral polar isocortex
lateral pontine nuclei
lateral posterior complex
Lateral posterior nucleus	LP	lateral posterior nucleus of thalamus, lateral posterior nucleus of the thalamus, lateral posterior thalamic nucleus, posterior lateral nucleus of thalamus, Nucleus lateralis posterior, Nucleus lateralis posterior thalami,Lateral posterior nucleus of the thalamus
Lateral prefrontal cortex
Lateral preoptic nucleus	LPO	lateral preoptic area, Area preoptica lateralis, Nucleus preopticus lateralis,lateral preoptic
Lateral pulvinar nucleus	Lpul	Nucleus pulvinaris lateralis
lateral recess nucleus
lateral relay nucleus
lateral reticular formation
Lateral reticular nucleus magnocellular part
Lateral reticular nucleus parvicellular part
Lateral reticular nucleus	LRt	Nucleus reticularis lateralis,Lateral reticular nuclei
lateral sagulum
lateral segment
Lateral septal complex
lateral septal nuclei
Lateral septal nucleus caudal (caudodorsal) part dorsal zone
Lateral septal nucleus caudal (caudodorsal) part ventral zone
Lateral septal nucleus caudal (caudodorsal) part
Lateral septal nucleus rostral (rostroventral) part dorsolateral zone
Lateral septal nucleus rostral (rostroventral) part medial zone
Lateral septal nucleus rostral (rostroventral) part ventrolateral zone
Lateral septal nucleus rostral (rostroventral) part
Lateral septal nucleus ventral part
Lateral septal nucleus	LS	lateral septum nucleus,lateral septum, Nucleus lateralis septi, Nucleus septalis lateralis, Nucleus septi lateralis
Lateral spinal nucleus
Lateral spinothalamic tract
lateral spiriform nucleus
lateral subnuclei
lateral subparafascicular nucleus
lateral subparaventricular zone
lateral sulcus
Lateral superior olivary nucleus	LSO	accessory olivary nucleus, lateral superior olive
lateral suprasylvian visual area
lateral tegmental field
Lateral tegmental nucleus		lateral tegmental
lateral temporal cortex
lateral terminal nuclei	LTN
Lateral terminal nucleus of the accessory optic tract
lateral thalamus
lateral trapezoid nucleus
Lateral tuberal nuclear complex
Lateral ventricle	LV	Ventriculus lateralis
Lateral vestibular nucleus	Lve	Deiter's nucleus, lateral vestibular nucleus (Deiters), nucleus of Deiters, Nucleus vestibularis lateralis, Nucleus vestibularis magnocellularis
Lateral vestibular nucleus
Lateral zone of the hypothalamus
Lateroanterior nucleus
Laterodorsal tegmental nucleus proper
Laterodorsal tegmental nucleus	LdTg	laterodorsal tegmental
Laterolateral visual area
lateroposterior nucleus
Layer 6b, isocortex
Left cerebral hemisphere
Left frontal lobe
Left limbic lobe
Left occipital lobe
Left parietal lobe
Left sub-lobar region
Left temporal lobe
Lemniscal
Lemniscus
Lenticular fasciculus	lfs, H2	field H2
lentiformis mesencephali
leptomeninges
limb sensorimotor corticopontine
limbic cortex		limbic areas,limbic cortical areas
limbic forebrain		forebrain limbic structures, forebrain limbic areas,limbic forebrain areas
Limbic lobe	LL	lobus limbicus
limbic structures		limbic system
limen insulae
Limen of insula	lmi	limen insula
Limitans nucleus	Lim	limitans thalamic nucleus, Nucleus limitans, Nucleus limitans thalami
limitans
Linear nucleus	Li	linear nucleus of the raphe, Nucleus linearis
Lingual gyrus	LiG	medial occipitotemporal gyrus, Gyrus lingualis
Lingula	I	lobule I
Lissauer's tract of medulla	dfm	dorsolateral fasciculus of the medulla, Lissauer's tract, tract of Lissauer, zone of Lissauer
Lissauer's tract of spinal cord		dorsolateral fasciculus of the spinal cord, dorsolateral tract, dorsolateral zone, Lissauer's tract, posterolateral tract, tract of Lissauer, zone of Lissauer
Lissauers tract	dfm	dorsolateral fasciculus of the medulla, tract of Lissauer, zone of Lissauer, dorsolateral fasciculus of the spinal cord, dorsolateral tract, dorsolateral zone, posterolateral tract
Lobe of cerebral cortex
Lobe parts of the cerebellar cortex
Lobula plate
Lobula
Lobular parts of the cerebellar cortex
Lobules of vermis
lobulus simplex
Lobus caudalis of the cerebellum
Lobus inferior
lobus parolfactorius
lobus simplex
lobus subhippocampalis
Locus ceruleus	LC	Locus caeruleus, Locus coeruleus,locus coerculeus,locus coeruleus nuclei
Locus coeruleus proper
Longitudinal pontine fibers	lp	corticofugal fibers
Lower brainstem
Lower cervical cord
Lower spinal segments
Lumbar cord
Lumbar plexus
Lumbar ventral horn
Lumbar
Lumbosacral cord segments		lumbosacral cord,lumbosacral segments,lumbosacral,lumbosacral spinal cord
Lunate and parietooccipital sulci
Lunate sulcus	lus
Macroglomerular complex
Macula
Magnocellular basal nucleus
Magnocellular division of the red nucleus
Magnocellular lobe
Magnocellular nucleus of medial geniculate body	MMG	magnocellular nucleus of the medial geniculate body, Magnocellular nucleus
Magnocellular octaval nucleus
Magnocellular part of medial dorsal nucleus	MDmc	magnocellular part of the medial dorsal nucleus
Magnocellular part of red nucleus	RMC	magnocellular part of the red nucleus
Magnocellular part of ventral anterior nucleus	VAmc	VAmc,magnocellular part of the ventral anterior nucleus
Magnocellular preoptic nucleus	B	basal magnocellular nucleus, basal forebrain nucleus, basal nuclei of Meynert, basal nucleus, basal nucleus of Meynert, magnocellular preoptic nucleus, nucleus basalis of Meynert, Nucleus basalis, Nucleus basalis (Meynert), Nucleus basalis Meynert
Magnocellular red nucleus
Magnocellular reticular nucleus
Magnocellular vestibular nucleus
Magnocellular
Main olfactory bulb, glomerular layer
Main olfactory bulb, granule layer
Main olfactory bulb, inner plexiform layer
Main olfactory bulb, mitral layer
Main olfactory bulb, outer plexiform layer
Main olfactory bulb
Major island of Calleja
Mammillary body	mmb	mamillary body, Corpora mamillaria, Corpora mammillaria, Corpus mamillare, Corpus mamillaris, Corpus mammillare
mammillary complex
mammillary nucleus		mammillary nuclei,mammillary
Mammillary peduncle	mpe
Mammillotegmental tract
Mammillothalamic tract of hypothalamus	mthh	mammillothalamic tract of the hypothalamus
Mammillothalamic tract		mamillothalamic fasciculus, mamillothalamic tract, mamillo-thalamic tract, Fasciculus mamillothalamicus, Tractus mamillo-thalamicus
Mandibular branch		Mandibular division
Marginal stratum
Marginal zone of the spinal cord		marginal zone
Masseter nerve
Matrix compartment of caudate nucleus
Matrix compartment of neostriatum
Matrix part of body of caudate nucleus
Matrix part of head of caudate nucleus
Matrix part of tail of caudate nucleus
Maxillary nerve
Medial accessory olive	MIO	medial accessory nucleus of the inferior olive, medial accessory olivary nucleus,Medial accessory nucleus
Medial accessory subnucleus
Medial agranular cortex
Medial agranular insular area		medial agranular insular region
Medial amygdala
Medial anterior hypothalamus
Medial area
Medial auditory nucleus of the medulla
Medial caudate nucleus
Medial central nucleus
Medial cerebellar nucleus
Medial cord
Medial cortex
Medial corticohypothalamic tract
Medial division of the ventromedial subnucleus
Medial division
Medial dorsal horn
Medial dorsal nucleus	MD	dorsomedial nucleus, medial dorsal thalamic nucleus, medial nuclear group, medial thalamic nuclei, medial thalamic nucleus, mediodorsal nucleus, mediodorsal thalamic nucleus, Nucleus dorsomedialis thalami, medialis dorsalis, Nucleus medialis dorsalis, Nucleus medialis dorsalis thalami, Nucleus mediodorsalis thalami
Medial dorsal pallium
Medial forebrain bundle	mfb	median forebrain bundle,medial forebrain
Medial frontal cortex
Medial frontal lobe
Medial funicular nucleus	nFM
Medial geniculate body	MG	medial geniculate complex, medial geniculate nucleus, Corpus geniculatum mediale, Nucleus corporis geniculati medialis
Medial geniculate complex dorsal part
Medial geniculate complex medial part
Medial geniculate complex ventral part
Medial geniculate complex
medial geniculate nucleus	MGd	medial geniculate nuclei
Medial group of the dorsal thalamus
Medial habenula dorsal part
Medial habenula ventral part
Medial habenular nucleus	MHb	medial habenula, Nucleus habenulae medialis, Nucleus habenularis medialis
medial interlaminar nucleus
Medial lemniscus of medulla	mlm	medial lemniscus of the medulla
Medial lemniscus of midbrain	mlmb	medial lemniscus of the midbrain
Medial lemniscus of pons	mlp	medial lemniscus of the pons
Medial lemniscus
Medial longitudinal fasciculus of medulla	mlfm	medial longitudinal fasciculus of the medulla,
Medial longitudinal fasciculus of midbrain	mlfmb	medial longitudinal fasciculus of the midbrain
Medial longitudinal fasciculus of pons	mlfp	medial longitudinal fasciculus of the pons
Medial longitudinal fasciculus		medial longitudinal bundle, medial longitudinal fascicle, Fasciculus longitudinalis medialis,Medial longitudinal fascicle
Medial mammillary nucleus median part
Medial mammillary nucleus	MM	medial mamillary nucleus, Nucleus mamillaris, Nucleus mamillaris medialis
Medial mediodorsal nucleus
Medial medulla
Medial medullary lamina	mml
Medial motor column
Medial NAo
Medial NIP
Medial nucleus of stria terminalis
Medial nucleus of the amygdala anterodorsal part
Medial nucleus of the amygdala anteroventral part
Medial nucleus of the amygdala posterodorsal part
Medial nucleus of the amygdala posteroventral part
Medial nucleus of the amygdala
Medial nucleus of the optic tract
Medial nucleus of trapezoid body	Tz	trapezoid nucleus, trapezoid nuclei, Nucleus corporis trapezoidei
Medial nucleus
Medial octavolateral nucleus
Medial oculomotor nucleus	M3
Medial olfactory gyrus	MOG
Medial olive
Medial orbital frontal cortex
Medial orbital gyrus	MOrG
Medial pallium
Medial parabrachial nucleus	MPB	Nucleus parabrachialis medialis
Medial parafascicular
Medial paralimbic
Medial part of basal amygdaloid nucleus	BAM	medial part of the basal amygdalar nucleus
Medial part of medial mammillary nucleus	MMM	medial part of the medial mammillary nucleus
Medial part of mediodorsal nucleus
Medial part of the caudate nucleus
Medial part of the subnucleus
Medial part of ventral lateral nucleus	VLM	medial part of the ventral lateral nucleus, ventral medial nucleus
Medial peduncular pontine
Medial pericoerulear region
Medial pericuneate nucleus	MPCu
medial perifornical
Medial pes lemniscus	mpl
Medial pontine tegmentum
Medial postarcuate area 6
Medial prefrontal cortex	mPFC	mPFC,medial prefrontal,medial prefrontal network
Medial preoptic area proper
Medial preoptic area
Medial preoptic nucleus central part
Medial preoptic nucleus lateral part
Medial preoptic nucleus medial part
Medial preoptic nucleus	MPO	medial preoptic area, medial preoptic hypothalamic nucleus, medial preoptic nucleus, Nucleus praeopticus medialis, Nucleus preopticus medialis,Medial preoptic
Medial pretectal area
Medial pulvinar nucleus	Mpul
Medial reticular formation nuclei
Medial segment
Medial septal nucleus	MS	medial septum nucleus, Nucleus medialis septi, Nucleus septalis medialis ,septal,Medial septal complex,medial septum
Medial spiriform nucleus
Medial subnuclei		medial subnucleus
Medial subnucleus of PrV
Medial subnucleus of solitary tract	Msol	medial subnucleus of the solitary tract, Subnucleus medialis
Medial substantia innominata
Medial superior colliculus
Medial superior olivary nucleus	MSO	medial superior olive
Medial tangential
Medial temporal cortex
Medial terminal nucleus of the accessory optic tract
Medial terminal nucleus
Medial thalamus
Medial transverse frontopolar gyrus	FPGM	middle frontopolar gyrus
Medial tuberal nucleus
Medial ventral lateral parabrachial subnuclei
Medial ventral tegmental area
Medial vestibular nucleus	Mve	dorsal vestibular nucleus, triangular nucleus, Nucleus vestibularis medialis
Medial zone of the hypothalamus		medial zone
Median eminence external lamina
Median eminence internal lamina
Median eminence	ME	medial eminence, Eminentia mediana
Median preoptic nucleus	MnPO	Nucleus preopticus medianus,median preoptic
Median raphe nucleus of the pons
Median raphe nucleus		median raphe
Mediobasal diencephalon
Mediobasal hypothalamus
Mediodorsal nucleus of the thalamus central part
Mediodorsal nucleus of the thalamus lateral part
Mediodorsal nucleus of the thalamus medial part
Mediodorsal nucleus of the thalamus	MD	mediodorsal nucleus,mediodorsal thalamic nuclei,mediodorsal thalamic nucleus,mediodorsal thalamus,mediodorsal
mediodorsal parts of the ventral pallidum
Mediolateral septum
Mediolateral visual area
Medulla oblongata	MO	medulla, Bulbus, Medulla oblongata, Myelencephalon
Medullary anterior horn	MAH
Medullary cardiovascular nuclei
Medullary dorsal horn		dorsal horn of the medulla
Medullary laminae
Medullary nucleus		medullary nuclei, medullary
Medullary raphe nuclei		medullary raphe,Medullary raphe nuclear complex
Medullary relay nucleus
Medullary reticular formation	MeRF	bulbar reticular formation, reticular formation of medulla
Medullary reticular nucleus dorsal part
Medullary reticular nucleus ventral part
Medullary reticular nucleus
Medullary secondary octaval
Medullary white matter	mw
Medullary-spinal cord
Meningeal
Mesencephali		mesencephalic nucleus,mesencephalic
Mesencephalic nucleus of the fifth nerve
Mesencephalic nucleus of the trigeminal
Mesencephalic nucleus of trigeminal nerve	Me5	midbrain trigeminal nucleus, mesencephalic nucleus, mesencephalic trigeminal nucleus, Nucleus tractus mesencephalici nervi trigemini
Mesencephalic pretectal gray
Mesencephalic reticular formation
Mesencephalic reticular nucleus proper
Mesencephalic reticular nucleus
Mesencephalic tegmentum
Mesencephalic tract of trigeminal nerve	me5	mesencephalic trigeminal tract, Tractus mesencephalicus nervi trigemini,mesencephalic trigeminal nucleus
Mesencephalon
Mesenchymal compartment
Meso-diencephalic reticular formation
Mesoaccumbens
Mesocortical
Mesopallium intermediomediale
Mesopontine tegmentum
Metathalamus	MTh
Metencephalon	Met, Pons	pons cerebri, Pons Varolii, pons
Midbrain raphe nuclei
Midbrain reticular formation	MBRF	reticular formation of midbrain, tegmental reticular formation, Formatio reticularis mesencephali, Formatio reticularis tegmenti mesencephali
Midbrain tectum	Tec	tectum, mesencephalic tectum, tectum of midbrain, Tectum mesencephali
Midbrain tegmentum	MTg	mesencephalic tegmentum, tegmentum of midbrain, Tegmentum mesencephali
Midbrain-Hindbrain, Motor, Extrapyramidal
Midbrain-Hindbrain, Motor, Eye
Midbrain-Hindbrain, Motor, Face
Midbrain-Hindbrain, Motor, Jaw
Midbrain-Hindbrain, Motor, Labyrinth
Midbrain-Hindbrain, Motor, Neck
Midbrain-Hindbrain, Motor, Pharynx-Larynx-Esophagus
Midbrain-Hindbrain, Motor, Tongue
Midbrain-Hindbrain, Motor, Viscera
Midbrain-Hindbrain, Motor
Midbrain-Hindbrain, Sensory, Auditory
Midbrain-Hindbrain, Sensory, Gustatory-Visceral
Midbrain-Hindbrain, Sensory, Somatosensory
Midbrain-Hindbrain, Sensory, Vestibular
Midbrain-Hindbrain, Sensory, Visual
Midbrain-Hindbrain, Sensory
Midbrain-Hindbrain
Midbrain	MBr	Mesencephalon
Middle cerebellar peduncle	mcp	Brachium pontis
Middle frontal gyrus	MFG	Gyrus F2, Gyrus frontalis medius
Middle globus pallidus
Middle saccule
Middle temporal area	21	area 21 of Brodmann, Brodmann's area 21
Middle temporal gyrus	MTG	Gyrus temporalis medius
Middle temporal visual area
Midline cortex
Midline group of the dorsal thalamus
Midline nuclear group	MNG	midline nuclei of thalamus, midline thalamic nuclei
Midline paraventricular
Midline septal division
Midline thalamus
Midrostral cortex
Midtelencephalon
Midtemporal retina
Midvermal lobules of the cerebellum
Molecular layer of dorsal cochlear nucleus
Motor and sensory nuclei
Motor cortex
Motor face cortex		MF
Motor nuclei of certain cranial nerves
Motor nucleus of the trigeminal parvicellular part
Motor nucleus of the trigeminal proper
Motor nucleus of the trigeminal
motor nucleus of the vagus nerve
Motor nucleus of trigeminal nerve	Mo5	motor nucleus of the trigeminal nerve, motor nucleus, motor trigeminal nucleus, trigeminal motor nucleus, Nucleus motorius nervi trigemini
Motor nucleus
Motor root of the trigeminal nerve
Motor root of trigeminal nerve	mo5	motor root of the trigeminal nerve
Motor thalamus
Medial Preoptic Area	MPOA
Multimodal nucleus of the thalamus
Mushroom body
Myelencephalic
Myelencephalon
nBOR
Ncm
Neck premotor
Necleus reticularis tegmenti pontis
Neocortex layer 5A
Neocortex layer 5B
Neocortex		cerebral neocortex, dorsal area, isocortex, neopallial cortex, neopallium, substantia corticalis
Neocortical		neocortical areas,neocortical site
Neodentate part of dentate nucleus	NDt	neodentate part of the dentate nucleus
Neostriatal
Neostriatum caudale
Neostriatum frontale
Neostriatum
Nerve foramina
Nervi corporis cardiaci
Neural crest
Neural tube
Neuraxis
Neurohypophyseal
Neurohypophysis	NHP	infundibular process, neural lobe, Lobus nervosus
NIA
Nigral		nigra
Nigrostriatal tract
Nigrothalamic fibers
Nigrothalamic
NIP
Nodulus sublobule a
Nodulus sublobule b
Nodulus	X	lobule 10, lobule X, lobule X of Larsell, lobule X of vermis, nodule
Nonprimary auditory cortex
Nonretinorecipient nucleus pretectalis ventralis
NRT
Nuclear reticularis tegmenti pontis
Nuclei of the basal ganglia
Nuclei of the diagonal band
Nuclei of the thalamus		Nuclei thalamus
Nuclei raphes
Nuclei reticularis gigantocellularis
Nuclei supraoptics and paraventricularis
Nucleo-olivary
Nucleus accessorius nervi abducentis
Nucleus accumbens	Acb,NAcc	NAS,Acb,NAcc,NAc, accumbens nucleus, Nucleus accumbens septi, core
Nucleus ambiguus dorsal division proper
Nucleus ambiguus dorsal division, stylopharyngeal motoneurons
Nucleus ambiguus dorsal division
Nucleus ambiguus ventral division
Nucleus ambiguus	Amb	ambiguous nucleus, ambiguus nucleus, nucleus ambiguus
Nucleus angularis
Nucleus ansae lenticularis
Nucleus anterior dorsalis
Nucleus basalis of Meynert		nucleus basalis
Nucleus Campi Foreli
Nucleus caudalis
Nucleus centralis amygdalae
Nucleus cochlearis
Nucleus commissurae anterioris
Nucleus commissurae postinfundibularis
Nucleus commissurae postopticae
Nucleus commissurae praeinfundibularis
Nucleus commissuralis
Nucleus corticalis
Nucleus Darkschewitsch
Nucleus diffusus lobi inferioris
Nucleus dorsalis hypothalami
Nucleus dorsalis thalami pars medius
Nucleus dorsolateralis anterior pars magnocellularis
Nucleus dorsolateralis anterior pars parvicellularis
Nucleus dorsolateralis anterior
Nucleus dorsolateralis medialis
Nucleus dorsomedialis
Nucleus entopeduncularis
Nucleus exterolateralis pars anterior
Nucleus gigantocellularis	Gi	gigantocellular nucleus, gigantocellular reticular nucleus, nucleus gigantocellularis, Nucleus reticularis gigantocellularis
Nucleus glomerulosus
Nucleus gracilis
Nucleus incertus compact part
Nucleus incertus diffuse part
Nucleus incertus
Nucleus intercalatus thalami		nucleus intercalatus,nucleus of Staderini
Nucleus interfacialis
Nucleus intermedius
Nucleus interpeduncularis mesencephali		nucleus interpeduncularis
Nucleus interpositus
Nucleus laminaris precommissuralis
Nucleus laminaris	NL
Nucleus lateralis anterior
Nucleus lateralis reticularis
Nucleus lateralis tuberis
Nucleus lateralis valvulae
Nucleus lentiformis mesencephali
Nucleus lentiformis thalami
Nucleus locus ceruleus
Nucleus magnocellularis	NM
Nucleus medialis dorsalis
Nucleus medialis posterior
Nucleus medialis
Nucleus mesencephalicus profundus
Nucleus nervi abducentis
Nucleus nervi oculomotorii
Nucleus nervi oculumotorii
Nucleus nervi trochlearis
Nucleus octavolateralis efferens
Nucleus octavus anterior
Nucleus octavus descendens
Nucleus octavus magnocellularis
Nucleus octavus posterior
Nucleus of anterior commissure	AC	bed nucleus of anterior commissure, bed nucleus of the anterior commissure, Nucleus commissurae anterioris
Nucleus of CNS
Nucleus of Darkschewitsch	Dk	nucleus of Darkshevich, Darkshevich's nucleus, nucleus of Darkschewitsch, Nucleus accessorius, Nucleus Darkschewitsch, Nucleus fasciculi longitudinalis medialis
Nucleus of diagonal band	DB	nucleus of the diagonal band, diagonal band nucleus, nucleus of the diagonal band of Broca, Nucleus fasciculi diagonalis Brocae
Nucleus of field H of Forel	FH	prerubral nucleus, Nucleus campi Foreli, nucleus of field H
Nucleus of lateral olfactory tract	LOT	nucleus of the lateral olfactory tract
Nucleus of medial eminence	MeE	nucleus of the medial eminence, Nucleus eminentiae teretis
Nucleus of optic tract	OT	nucleus of the optic tract, Nucleus tractus optici
Nucleus of posterior commissure	Pcom	nucleus of the posterior commissure, Nucleus commissura posterior
Nucleus of pretectal area	PTA	nucleus of the pretectal area, Nucleus area pretectalis
Nucleus of Roller
Nucleus of the brachium of the inferior colliculus	BIC	brachial nucleus of the inferior colliculus,nucleus of the brachium
Nucleus of the bulbocavernosus
Nucleus of the diagonal band		nucleus of the diagonal band of Broca
Nucleus of the fifth cranial nerve
Nucleus of the lateral lemniscus
Nucleus of the lateral olfactory tract dorsal cap
Nucleus of the lateral olfactory tract molecular layer
Nucleus of the lateral olfactory tract pyramidal layer
Nucleus of the lateral olfactory tract
Nucleus of the optic tract
Nucleus of the posterior commissure
Nucleus of the posterior tuber
Nucleus of the solitary tract	NTS	solitary tract nucleus,Solitary tract, nucleus tractus solitarius
Nucleus of the spinal accessory nerve
Nucleus of the stria medullaris
Nucleus of the stria terminalis
Nucleus of the tractus solitarius
Nucleus of the trapezoid body
Nucleus of the ventral supraoptic decussation
Nucleus olfactoretinalis
Nucleus olfactorius anterior
Nucleus ovoidalis
Nucleus papillioformis
Nucleus parabrachialis pigmentosus
Nucleus parabrachialis
Nucleus paragigantocellularis dorsalis
Nucleus paragigantocellularis
Nucleus paramedianus dorsalis		dorsal paramedian nucleus
Nucleus paranigralis
Nucleus paraventricularis
Nucleus pontis caudalis
Nucleus pontis lateralis
Nucleus posterior thalami
Nucleus posterocentralis
Nucleus posteroventralis
Nucleus praeminentialis
Nucleus praeopticus
Nucleus preopticus medialis
Nucleus preopticus
Nucleus prepositus	PrP	prepositus hypoglossal nucleus, prepositus nucleus, Nucleus praepositus, Nucleus praepositus hypoglossi, Nucleus prepositus hypoglossi
Nucleus pretectalis centralis
Nucleus pretectalis superficialis
Nucleus pretectalis
Nucleus principalis precommissuralis
Nucleus profundus mesencephali
Nucleus proprius of the spinal cord		nucleus proprius
Nucleus raphe interpositus
Nucleus raphe magnus	RMg	raphe magnus nucleus, Nucleus raphes magnus
nucleus raphe obsculus
Nucleus raphe obscurus	Rob	raphe obscurus nucleus, Nucleus raphes obscurus
Nucleus raphe pallidus	Rpa	raphe pallidus nucleus
Nucleus raphe pontis
Nucleus reticularis gigantocellularis pars ventralis
Nucleus reticularis gigantocellularis
Nucleus reticularis lateralis
Nucleus reticularis magnocellularis
Nucleus reticularis parvocellularis
Nucleus reticularis rostroventrolateralis
Nucleus reticularis tegmenti pontis
Nucleus reticularis thalami
Nucleus reticularis ventralis
Nucleus reticularis
Nucleus retroambigualis	Ramb	retroambiguus nucleus, nucleus retroambigualis
Nucleus retroambiguus	NRA
Nucleus retrofacialis
Nucleus reuniens caudal division caudal part
Nucleus reuniens caudal division dorsal part
Nucleus reuniens caudal division median part
Nucleus reuniens caudal division posterior part
Nucleus reuniens caudal division
Nucleus reuniens rostral division anterior part
Nucleus reuniens rostral division dorsal part
Nucleus reuniens rostral division lateral part
Nucleus reuniens rostral division median part
Nucleus reuniens rostral division rostral part
Nucleus reuniens rostral division ventral part
Nucleus reuniens rostral division
Nucleus reuniens
Nucleus rotundus of thalamus		nucleus rotundus
Nucleus sagulum
Nucleus septalis impar
Nucleus septi
Nucleus sphericus
Nucleus spinalis nervi trigemini
Nucleus subceruleus	SubC	subceruleus nucleus, nucleus subceruleus, subcoeruleus nucleus, Nucleus subceruleus,nucleus subcoeruleus
Nucleus submedius
Nucleus supraopticus
Nucleus supraspinalis
Nucleus taeniae
Nucleus tegmenti pedunculopontinus
Nucleus tractus solitarius	NTS	Nucleus tractus solitarii
Nucleus ventralis hypothalami
Nucleus ventralis medialis
Nucleus ventralis thalami
Obex	obxa
Occipital cortex	OL	occipital lobe, occipital region, Lobus occipitalis,occipital areas
Occipital gyrus	OG
Occipital lobe	OL	occipital cortex, occipital region, Lobus occipitalis
Occipital pole	ocp
Occipital		occipitalis
Octaval efferent nucleus
Octaval nerve
Octaval nucleus
Octavolateral area
Octavolateralis efferent nucleus
Octavolateralis nucleus
Octavus nerve
Octavus nuclear column
Octavus nuclei
Oculomotor nerve fibers	3nf
Oculomotor nerve
Oculomotor nuclear complex	3	oculomotor nucleus, Nucleus nervi oculomotorii, Nucleus oculomotorius,Oculomotor complex
Oculomotor nuclei		oculomotor nucleus,Oculomotor
Oculomotor nucleus proper
Oculomotor subnuclei
Olfactory areas
Olfactory bulb internal plexiform layer outer part		outer plexiform layer of the main olfactory bulb
Olfactory bulb internal plexiform layer		inner plexiform layer of the main olfactory bulb
Olfactory bulb accessory nucleus
Olfactory bulb main external plexiform layer
Olfactory bulb main glomerular layer		glomerular layer of the main olfactory bulb
Olfactory bulb main granule cell layer		granule cell layer of the main olfactory bulb
Olfactory bulb main mitral cell body layer		mitral layer of the main olfactory bulb
Olfactory bulb main of rodent
Olfactory bulb main olfactory nerve layer
Olfactory bulb	Olf,Ob	main olfactory bulb, Bulbus olfactorius
Olfactory cortex		primary olfactory areas, olfactory area, primary olfactory cortex, Regio olfactoria
Olfactory entorhinal cortex
Olfactory epithelium
Olfactory glomeruli
Olfactory limb
Olfactory nerve
Olfactory neuroepithelium
Olfactory peduncle	olf	olfactory stalk, olfactory tract, Tractus olfactorius
Olfactory placode
Olfactory system
Olfactory trigone	olt
Olfactory tubercle molecular layer
Olfactory tubercle polymorph layer
Olfactory tubercle pyramidal layer
Olfactory tubercle	Tu	anterior perforated space, anterior perforated substance, Tuberculum olfactorium
Olfactory
Olivary pretectal nucleus	Opt	pretectal olivary nucleus
Olivary subnucleus
Olivary		olive
Olivocerebellar tract
Olivocochlear bundle
Olivonuclear
Ommatidium
Omnipause region
Onuf's nucleus		Onuf nucleus
Opercular part of inferior frontal gyrus		opercular part of the inferior frontal gyrus
Ophthalmic and apical nerves
Ophthalmic division
Opposite optic nerve
Optic chiasm	ox	decussation of optic nerve fibers, optic chiasma, Chiasma, Chiasma opticum
Optic disk		Optic disc
Optic fissure
Optic foramen
Optic lobe
Optic nerve meninges
Optic nerve		Optic nerv
Optic neuropils
Optic recess of third ventricle
Optic stalk
Optic tecta
Optic tectum
Optic tract
Optic ventricle
Optical
Oral part of spinal trigeminal nucleus	OSp5	oral part of the spinal trigeminal nucleus
Oral part of ventral lateral nucleus	VLO	oral part of the ventral lateral nucleus, ventral lateral anterior nucleus
Oral part of ventral posterolateral nucleus	VPLO	oral part of the ventral posterolateral nucleus, Nucleus ventralis intermedius thalami, Nucleus ventrointermedius
Oral pontine reticular formation
Oral pontine reticular nucleus	PnO	Nucleus reticularis pontis oralis
Oral pulvinar nucleus	Opul	anterior pulvinar nucleus
Orbit
Orbital area lateral part
Orbital area medial part
Orbital area ventral part
Orbital area ventrolateral part
Orbital area		Orbital cortex
Orbital frontal cortex		Orbitofrontal
Orbital gyri complex
Orbital part of inferior frontal gyrus		orbital part of the inferior frontal gyrus
orbital prefrontal network
Orbital septa
Orbital surface
Orbital
Orbitomedial prefrontal cortical
Organ of Corti
Organum vasculosum lamina terminalis	OV	organum vasculosum, supraoptic crest, vascular organ of lamina terminalis, Organum vasculosum of lamina terminalis
ORX neurons		ORX
Orx/Hcrt		Orx/Hcrt neurons,Orexins/Hypocretins
Osseous capsula of the ear
Otolith
Oval nucleus of the bed nucleus of the stria terminalis	BSTov
Oval paracentral
Ovoidalis complex
P command nucleus
Pairetal ventral area
Paleocortex
Paleodentate of dentate nucleus	PDt	paleodentate part of the dentate nucleus
Paleostriatum ventrale
Pallial thickening
Pallidal
Pallidostriatal
Pallidotegmental fascicle
Pallidotegmental fasciculus	ptf
Pallidothalamic pathway
Pallidum dorsal region
Pallidum rostral region
Pallidum ventral region
Pallidum
Pallium
Parabelt
Parabigeminal nucleus	PBG	Nucleus parabigeminalis,parabigeminal
Parabrachial area
Parabrachial nucleus lateral division central lateral part
Parabrachial nucleus lateral division dorsal lateral part
Parabrachial nucleus lateral division external lateral part
Parabrachial nucleus lateral division extreme lateral part
Parabrachial nucleus lateral division internal lateral part
Parabrachial nucleus lateral division superior lateral part
Parabrachial nucleus lateral division ventral lateral part
Parabrachial nucleus lateral division
Parabrachial nucleus medial division external medial part
Parabrachial nucleus medial division medial medial part
Parabrachial nucleus medial division ventral medial part
Parabrachial nucleus medial division
Parabrachial nucleus		parabrachial nuclei,parabrachial
Parabrachial pigmented nucleus	PBP	Nucleus parabrachialis pigmentosus
Parabrachial region
Paracentral nucleus	PC	paracentral thalamic nucleus, PC, Nucleus paracentralis,Paracentral nucleus of the thalamus,paracentral
Parafascicular nucleus	Pf,PF	parafascicular nucleus of the thalamus, parafascicular thalamic nucleus, Nucleus parafascicularis, Nucleus parafascicularis thalami,parafascicular,parafascicular nucleus,nucleus parafascicularis,parafascicular
Paraflocculus
Parageminal nucleus
Paragigantocellular reticular nucleus dorsal part
Paragigantocellular reticular nucleus lateral part
Paragigantocellular reticular nucleus
Paragigantocellularis dorsalis
Paragigantocellularis lateralis
Parahippocampal area		parahippocampal cortex,Parahippocampal
Parahippocampal gyrus	PHG	hippocampal gyrus, Gyrus hippocampi, Gyrus parahippocampalis
Parainsula
Paralaminar part of medial dorsal nucleus	MDpl	paralaminar part of the medial dorsal nucleus
Paralateral lemniscal nucleus
Paramedian lobule
Paramedian medullary
Paramedian pontine reticular formation
Paramedian reticular nucleus	PMRt	paramedian reticular nuclei
Paranigral
Paraoculomotor cell groups
Paraoculomotor nuclei
Parapineal organ
Parapyramidal nucleus deep part
Parapyramidal nucleus superficial part
Parapyramidal nucleus		Parapyramidal region
Parasolitary nucleus	Psol	Nucleus parasolitarius
Parastrial nucleus
parasubicular
Parasubiculum layer 1
Parasubiculum layer 2
Parasubiculum layer 3
Parasubiculum layer 4
Parasubiculum layer 5
Parasubiculum layer 6
Parasubiculum	PaS
Paratenial nucleus	PT	parataenial nucleus, paratenial thalamic nucleus, parataenial thalamic nucleus
Paraterminal gyrus	PTG	precommissural hippocampus, subcallosal gyrus, Gyrus paraterminalis
Paratrigeminal command-associated nucleus
Paratrigeminal nucleus
Paraventricular hypothalamic nuclei		Paraventricular hypothalamic region,paraventricular hypothalamus
Paraventricular nuclei		Paraventricular
Paraventricular nucleus of hypothalamus	Pa	Pa,paraventricular nucleus of the hypothalamus, filiform nucleus, paraventricular hypothalamic nucleus, Nuclei paraventriculares, Nucleus filiformis, Nucleus paraventricularis hypothalami
Paraventricular nucleus of thalamus	PV	PVT,Pt, PVTh,pPVT,pPVTh,aPVT,aPVTh, paraventricular nucleus of the thalamus, paraventricular gray, paraventricular nuclei, paraventricular nucleus of thalamus, paraventricular thalamic nucleus, Nucleus paraventricularis thalami, thalamic paraventricular nuclei, thalamic paraventricular nucleus,paraventricular thalamic nucleus
Paraventricular nucleus of the hypothalamus descending division - forniceal part		fornical part of the paraventricular nucleus
Paraventricular nucleus of the hypothalamus descending division - lateral parvicellular part		lateral parvicellular part of the paraventricular nucleus
Paraventricular nucleus of the hypothalamus descending division - medial parvicellular part, ventral zone		ventromedial parvicellular zone of the paraventricular nucleus
Paraventricular nucleus of the hypothalamus descending division		descending division of the paraventricular nucleus
Paraventricular nucleus of the hypothalamus magnocellular division - anterior magnocellular part		anterior commissural nucleus
Paraventricular nucleus of the hypothalamus magnocellular division - medial magnocellular part
Paraventricular nucleus of the hypothalamus magnocellular division - posterior magnocellular part lateral zone
Paraventricular nucleus of the hypothalamus magnocellular division - posterior magnocellular part medial zone
Paraventricular nucleus of the hypothalamus magnocellular division - posterior magnocellular part
Paraventricular nucleus of the hypothalamus magnocellular division		magnocellular division of the paraventricular nucleus
Paraventricular nucleus of the hypothalamus parvicellular division		parvicellular division of the paraventricular nucleus
Paraventricular nucleus of the hypothalamus, descending division, dorsal parvicellular part
Paraventricular nucleus of the hypothalamus, descending division, forniceal part
Paraventricular nucleus of the hypothalamus, descending division, lateral parvicellular part
Paraventricular nucleus of the hypothalamus, descending division, medial parvicellular part, ventral zone
Paraventricular nucleus of the hypothalamus, descending division
Paraventricular nucleus of the hypothalamus, magnocellular division, anterior magnocellular part
Paraventricular nucleus of the hypothalamus, magnocellular division, medial magnocellular part
Paraventricular nucleus of the hypothalamus, magnocellular division, posterior magnocellular part, lateral zone
Paraventricular nucleus of the hypothalamus, magnocellular division, posterior magnocellular part, medial zone
Paraventricular nucleus of the hypothalamus, magnocellular division, posterior magnocellular part
Paraventricular nucleus of the hypothalamus, magnocellular division
Paraventricular nucleus of the hypothalamus, parvicellular division, anterior parvicellular part
Paraventricular nucleus of the hypothalamus, parvicellular division, medial parvicellular part, dorsal zone
Paraventricular nucleus of the hypothalamus, parvicellular division, periventricular part
Paraventricular nucleus of the hypothalamus, parvicellular division
Paraventricular organ
Paravermic Lobule II
Paravermic Lobule III
Paravermic Lobule IV
Paravermic Lobule IX
Paravermic Lobule V
Paravermic Lobule VI
Paravermic Lobule VII
Paravermic Lobule VIII
Paravermis of the anterior lobe of the cerebellum
Paravermis of the posterior lobe of the cerebellum
Paravermis parts of the cerebellar cortex
Parietal association cortex
Parietal cortex	PL	parietal lobe, parietal region, Lobus parietalis
Parietal insular cortex
Parietal lateral
Parietal lobe	PL	parietal cortex, parietal region, Lobus parietalis,parietal lobule,parietal
Parietal medial
Parietal neocortex
Parietal operculum
Parietal rhinal
Parietal ventral areas	PV	parietal ventral
parietal-occipital cortex
parieto-temporo-occipital cortex
parietofrontal
parietotemporal region
pars anterior
pars caudalis
pars compacta
pars dorsalis
Pars intermedia
Pars intermedialis
pars interpolaris
[truncated: 1,045 more rows]
